# Supplementary material for: Bacteriome Diversity of Blackflies’ Gut and Association with Onchocerca volvulus, the Causative Agent of Onchocerciasis in Mbam Valley (Center Region, Cameroon)
Source: Pathogens. 2021 Dec 31;11(1):44. doi: 10.3390/pathogens11010044 (PMC8779297; doi:10.3390/pathogens11010044)
Supplement: Supplementary file 1 [file pathogens-11-00044-s001.zip › Table S1.xlsx]

## Sheet: S1_Table
Intestinal bacteria		Relative abundance (%) of bacteria in the selected samples (O. volvulus infected samples are in red font)
Phylum	Genus	Relative abundance per genus (%)	Biatsota focus																												Bayomen focus				Nyamongo focus
			AP2	AP3	AP4	AP5	AP6	AP7	AP8	AP9	AP10	AP11	AP12	AP19	AP20	AN24	AN28	AN29	AN30	AN31	AN32	AN33	AN34	AN35	AN36	AN37	AN38	AN39	AN40		AP1	AP17	AP18		AP13	AP14	AP15	AP16	AP21	AN1	AN21	AN22	AN23	AN25	AN26	AN27
Acidobacteria	Terriglobus	0.0156093	0.000965922	0	1.1389	0	0	0.00150864	0	0	0	0	0.00156922	0	0	0	0	0	0.125024	0	0	0	0	0	0	0.00233356	0	0	0		0	0.0021884	0		0	0.00134735	0.0038133	0	0	0	0	0.00105204	0	0.00102717	0	0
	Bryobacter	0.0141603	0	0.048627	0	0.00231102	0	0	0	0.135214	0.117406	0.0519854	0	0	0	0	0.00122936	0	0	0	0	0	0.00103884	0	0	0	0.0956212	0	0		0.000974459	0	0.00108219		0	0	0	0.0332744	0	0.00114032	0	0	0	0	0	0
	Blastocatella	0.0106367	0.036705	0	0	0	0	0.00150864	0	0	0	0	0	0	0	0	0	0.34912	0.000850506	0	0	0	0.00103884	0	0	0	0.00103936	0	0		0	0.0010942	0		0	0.00269469	0	0	0	0	0.000957809	0	0	0	0.0013841	0
	Stenotrophobacter	0.00302965	0.0589213	0	0	0.00462203	0	0	0	0	0	0	0	0	0	0	0	0	0	0	0	0	0	0	0	0	0	0	0		0	0	0.0216439		0	0.0107788	0.0038133	0	0	0	0	0	0	0	0	0
	Vicinamibacter	0.00250275	0	0	0	0	0	0	0	0	0	0	0	0	0	0	0	0	0	0.0198979	0	0	0	0	0	0	0	0	0.145531		0	0	0		0	0	0	0	0	0	0	0	0	0	0	0
	Luteitalea	0.00194293	0	0	0	0	0	0	0	0.00943357	0.0266283	0	0	0.00198063	0	0	0	0.0139142	0	0	0	0	0	0	0	0	0	0	0		0	0	0		0	0	0.0571995	0	0	0	0	0	0	0	0	0
	Aridibacter	0.00174534	0	0.0467201	0	0	0	0	0	0.00104817	0	0	0	0.000990315	0	0	0	0	0	0.00165815	0	0	0	0	0	0	0	0	0		0	0	0		0	0	0	0.00114739	0	0	0	0	0	0	0	0
	Edaphobacter	0.000823273	0	0	0	0	0	0	0	0	0	0	0	0	0.00147364	0	0	0	0.0187111	0.00165815	0	0	0	0	0	0	0	0	0		0	0.0010942	0		0	0	0	0	0	0	0	0	0	0	0	0
Actinobacteria	Corynebacterium	0.853735	0.60177	0.0705568	2.39674	2.23706	0.214724	0.126726	7.53508	0.0524087	0.171873	0.14196	8.8551	0.0406029	0.848819	0.620538	0.858095	0.966404	0.368269	0.053061	0.658309	1.66217	0.274254	0.994465	2.17616	0.323198	0.280627	0.668913	2.25345		0.0964715	0.41689	0.0346302		0.110791	0.89868	3.78661	0.695321	0.192676	0.156223	0.13984	0.217773	0.937175	0.135586	0.326648	0.544577
	Saccharopolyspora	0.365039	0.235685	0.189741	0.00720825	0.0138661	0.0068012	0.558196	0.345386	0.00524087	0.430894	0.0239933	0.0894454	0.00792252	0.0368411	0.727622	0.084826	0.00632463	0.0127576	0.00829077	12.6135	0.00852394	0.0103884	0.303739	0.018253	0.319698	0.0103936	0.00990982	2.02833		0.00584676	0.101761	0.0313836		0.0221582	0.0377257	0.0457596	1.5639	0.0103837	0.0125435	0.0411858	0.0115725	0.0104131	0.00616301	0.00968872	0.0133119
	Micrococcus	0.23269	0.0289777	0.0181159	0.00360412	1.72171	0.0981316	0.0196123	0.190232	0.224309	0.0835159	0.0559843	0.266767	0.015845	0.120839	0.16749	0.296276	0.103724	0.339352	0.21556	0.37995	1.31269	0.353206	1.70094	0.0263654	0.010501	0.0197479	0.654048	0.918662		0.0428762	0.0065652	0.00973973		2.99136	0.0660199	0.0114399	0.144572	0.0115375	0.0604367	0.0919496	0.685933	2.28393	0.0595758	0.0124569	0.0326746
	Nocardioides	0.223173	0.0222162	0.0333715	1.22901	3.05747	0.0660688	0.140303	0.0809498	0.0283007	0.0338905	0.0459871	1.36993	0.0485254	0.0132628	0.656233	0.170881	0.933515	0.130978	0.0414539	0.375886	2.19349	0.176603	0.00674976	0.0202811	0.0198353	0.0207872	0.396393	0.861814		0.0185147	0.0043768	0.00973973		0.797696	0.0202102	1.29271	0.0516327	0.0761474	0.0581561	0.0718356	0.0136766	0.229087	0.0205434	0.0179933	0.00847119
	Brachybacterium	0.206576	0.00965922	0.00667429	0	1.44901	0.0126308	0.434487	0.590934	0.0199153	0.087147	0.0959731	1.55353	0.0128741	0.0162101	0	0.0184404	0.0328881	0.195616	0.0248723	0.562814	1.14789	0.357362	1.21946	0.0223092	0.0245024	0.216187	0.180854	2.52632		0.0555442	0.005471	0.0119041		0	0.00943142	0.0076266	0.0619593	0.0161525	0.00798221	0.0421436	0.0157807	0.00694203	0.0359509	0.0830461	0.177895
	Kocuria	0.15876	0.0453983	0.00762777	1.0452	1.12778	0.0563528	0.119182	0.168645	0.119492	0.0314698	0.121966	0.673195	0.00891283	0.0324202	0.00274574	0.0172111	0.0872799	0.10121	0.0116071	0.00609545	0.00284131	0.218157	0.00449984	0.00608433	0.00700068	0.0561255	0.00495491	1.65541		0.00877013	0.0021884	0.00757535		2.38201	0.133387	0.430903	0.00803176	0.00922999	0.0159644	0.501892	0.392413	0.0138841	0.0143804	0.274052	0.313434
	Lawsonella	0.134391	0.182559	0.00953471	0	0.240346	0.0767564	0.114656	0.0121425	0.00943357	0.0520461	0.0099972	0.751656	0.00495157	0.0103155	0.00549149	0.00860553	0.00379478	0.0816486	0.00994893	1.48323	0	0.00831074	0.00224992	0.0121687	0.0058339	0.00415744	0.00743237	0.675353		0.0048723	0.005471	0.00649316		0	0.0202102	3.87431	0.504853	0.0888386	0.0923656	0.0881184	0.00631227	0.00347102	0.00616301	0.00553641	0.174265
	Prauserella	0.0750167	0.00482961	1.9651	0	0.00462203	0.0029148	0.00754318	0.00269833	0.00314452	0.0048415	0.00599832	0.00156922	0.00297094	0.00442093	0.00549149	0.00122936	0	0.0127576	0.00663262	0.107686	0	0.0114273	0	0.00811244	0.00700068	0.0051968	0	0		0.00584676	0.0251666	0.00432877		0	0.00404204	0.0076266	0.00573697	0.00576874	0.00456126	0.00383123	0.0126245	0	0.00719018	0.00553641	0.00363051
	Bifidobacterium	0.0733701	0.0386369	0.0762777	0	0.00231102	0.0009716	0.00301727	0.00674582	0.017819	0.0157349	0.0659815	0.00627687	0.00990315	0.0515775	1.57057	0.00245872	1.23204	0.00340203	0.00331631	0	0.00284131	0.0218157	0	0.0223092	0.00233356	0.0051968	0	0.00682175		0.0107191	0.0087536	0.00324658		0	0.00673673	0.0076266	0.00458958	0.0023075	0.00570158	0.00383123	0.00736431	0	0.00410867	0.027682	0.381204
	Actinomyces	0.0689903	0.0173866	0.00190694	0	0	0.0009716	0.00452591	0.157852	0.00209635	0.0133141	0	1.39503	0	0.110523	0	0.00245872	0.215037	0.0144586	0.00331631	0.172705	0.00568263	0.0290876	0.00224992	0.00405622	0.00116678	0.00727552	0	0.723105		0.00194892	0.0032826	0.00324658		0	0.00673673	0.0152532	0.107855	0.00346125	0.046753	0.0220296	0.0778513	0.00347102	0.00410867	0.0013841	0.101654
	Brevibacterium	0.0687598	0.00193184	0.00190694	0.00360412	0.00462203	0.0174888	0.0452591	0.00269833	0.00104817	0.00605188	0.0219938	0.00156922	0.00792252	0.00294729	1.4168	0.00245872	0.323821	0.0731436	0.0414539	0.505923	0.00568263	0.0457091	1.13171	0.0121687	0.00233356	0.0394957	0	0.00227392		0.00584676	0.0010942	0.00108219		0	0.00404204	0	0.0424536	0.0507649	0.00114032	0.020114	0.00631227	0.00347102	0.0297879	0.0692051	0.0883424
	Kytococcus	0.0631286	0.0144888	0.00381388	0.875802	0	0.0233184	0.114656	0.01619	0.00524087	0.029049	0.00799776	0.136522	0.0128741	0.00442093	1.07633	0.125395	0.0215037	0.0569839	0.00497446	0.298677	0	0.0799909	0	0.00405622	0.00350034	0.0821095	0	0.275144		0.048723	0.0010942	0.0183973		0.0110791	0.00404204	0.0038133	0.00688437	0.00115375	0.0764012	0.0593841	0.00736431	0.00347102	0.0780648	0.0595164	0.0738204
	Curtobacterium	0.0493635	0.00193184	0.00476735	0	1.3219	0.004858	0.00301727	0.0782515	0.00314452	0.0108934	0.0239933	0.00156922	0.00495157	0.195995	0.00274574	0	0.0366829	0.0170101	0.00497446	0	0.00284131	0.104923	0	0	0.00816746	0.00311808	0	0.00227392		0.00584676	0	0.00649316		0	0.00538938	0.0800793	0.0298323	0.00115375	0.00114032	0.113021	0.00631227	0	0.00410867	0.453986	0.00605085
	Solirubrobacter	0.0490342	0.00193184	0.0638825	0	0	0	0.00150864	0	0.00314452	0.00121038	0	0.677902	0.000990315	0.00442093	0	0.00122936	0.154321	0.00170101	0.0182397	0.00203182	0	0.0290876	0.00899969	0	0.00116678	0	0.988505	0.370648		0.0263104	0	0		0	0.00134735	0.73978	0.00114739	0	0.0159644	0.00287343	0	0	0.00513584	0.0027682	0
	Ornithinimicrobium	0.043864	0	0.00190694	0.00360412	0.739525	0.0019432	0.00150864	0	0.00104817	0.00242075	0.0419882	0.488027	0.00396126	0.00147364	0	0.00245872	0.0151791	0.0161596	0	0.00203182	0	0.0155826	0	0	0.00350034	0.0322202	0.00247746	0.375196		0.00584676	0.0010942	0.0108219		0.0332373	0.00269469	0.0038133	0.00344218	0.01846	0.00114032	0.00383123	0.00105204	1.08643	0.00308151	0.0692051	0.00363051
	Georgenia	0.0427773	0	0.00286041	0.00720825	0.00462203	0.0029148	0.00150864	0.195629	0.00104817	0.029049	0.031991	0.152214	0	0.00294729	0	0.00614681	1.22192	0.00340203	0.00497446	0	0	0.00103884	0	0	0.00233356	0.00311808	0	0		0.00389784	0	0.00216439		0	0.00269469	0	0.00229479	0	0.00228063	0.000957809	0.00105204	0	0.00205434	0.0013841	0.00242034
	Actinomycetospora	0.0369156	0.00289777	0.00286041	0.875802	0	0.0029148	0.00150864	0.00134916	0.00209635	0	0	0.34209	0.000990315	0.00147364	0	0	0.0316232	0.170101	0.0480865	0.00203182	0.00284131	0.0799909	0.00224992	0	0.00116678	0.00103936	0	0		0.00194892	0.0032826	0.00108219		0	0	1.0601	0.00114739	0.00115375	0	0.000957809	0	0	0	0.027682	0.00242034
	Dietzia	0.0346763	0.0289777	0.000953471	0.850573	0.711793	0.0029148	0.0573282	0.0647598	0	0.00242075	0.00199944	0.00470765	0.00297094	0.0913659	0	0	0.00126493	0.068891	0.00331631	0.229595	0.00284131	0.00103884	0	0.00202811	0.00116678	0.00103936	0.00247746	0.00454783		0.0399528	0	0.00216439		0	0.00134735	0.194478	0.00229479	0.0023075	0.00342095	0.000957809	0.00105204	0.00347102	0.00102717	0.0027682	0.00605085
	Sanguibacter	0.0320747	0.000965922	0.00286041	0.00720825	0	0.0019432	0.00150864	0.00269833	0.00209635	0.0048415	0	0	0.00297094	0.00147364	0.00274574	0.00122936	1.17006	0.00170101	0	0	0	0	0	0	0.00350034	0.00415744	0	0		0.00194892	0.0010942	0.00324658		0.0110791	0.00134735	0.0038133	0.00344218	0	0	0.000957809	0.00315613	0	0	0.0013841	0
	Nesterenkonia	0.0314161	0.00289777	0.00381388	0	0.00231102	0.0019432	0.120691	0.0715057	0.0681313	0	0.00599832	0	0.000990315	0.00294729	0.974739	0.00245872	0.00379478	0.108014	0	0.160514	0	0.00207768	0	0.00405622	0.00116678	0.00103936	0	0.16827		0.00194892	0	0		0	0	0	0.00344218	0	0.00228063	0.0268186	0.00210409	0	0.00102717	0.0013841	0.0665594
	Microbacterium	0.0305928	0	0.0381388	0.540618	0.00231102	0.0009716	0.0437505	0.00809498	0.00104817	0.0048415	0	0.346797	0.00396126	0.00147364	0.00274574	0.00122936	0.274489	0.00255152	0.0198979	0	0.00284131	0.0218157	0	0	0	0.00103936	0	0.0295609		0.000974459	0.0098478	0.00324658		0	0.00269469	0.354637	0.00917915	0.00461499	0	0.00766247	0.00315613	0.0659493	0.00205434	0.0027682	0.056878
	Arthrobacter	0.0296708	0.0260799	0	0	0	0	0.00603455	0.00404749	0.00314452	0.058098	0.00599832	0	0.00198063	0	0	0.157358	0.674206	0.00170101	0.00663262	0	0	0.00311653	0.00224992	0.00202811	0.00233356	0.00311808	0	0.00227392		0.00389784	0	0.00108219		0	0.00404204	0	0.081465	0.00115375	0.0456126	0	0.00631227	0.00347102	0.00410867	0.0013841	0.00121017
	Geodermatophilus	0.0275632	0.00193184	0.00190694	0	0.00462203	0.0213752	0.00301727	0	0.00104817	0.00121038	0	0.0203998	0	0	0	0.00122936	0.00126493	0.00170101	0	0.00203182	0	0.00103884	0.00224992	0	0.00350034	0.00103936	0	0		0.00292338	0	0.00216439		7.91048	0.00134735	0.0076266	0	0	0	0.000957809	0.00105204	0.0242971	0.00205434	0.0664369	0
	Propioniciclava	0.0274644	0.00772738	0.00190694	1.00555	0	0.0019432	0	0.0593632	0.00209635	0.0326801	0	0	0	0.0736822	0.00549149	0.00122936	0.0910747	0.000850506	0.00165815	0.115814	0.0255718	0.0176603	0	0.00405622	0.00466712	0.00727552	0	0.2092		0.0175403	0.0010942	0.00108219		0	0	0.0114399	0.0906441	0	0	0.000957809	0	0.00347102	0.00102717	0	0.0605085
	Cutibacterium	0.0223601	0.012557	0.00858124	0.00720825	0.00693305	0.0009716	0.00150864	0.0202375	0.00314452	0.00242075	0.0159955	0.0564919	0.0069322	0.00294729	0.00549149	0.0405689	0.00126493	0.00935557	0.00994893	0.121909	0.0227305	0.00934958	0.00224992	0.0344779	0.0058339	0.00103936	0.0247746	0.1046		0.00974459	0	0.00216439		1.4292	0.0134735	0.198292	0.0401588	0.00346125	0.0125435	0.000957809	0.00420818	0.152725	0.018489	0.0318344	0.0302543
	Piscicoccus	0.0206806	0.000965922	0.000953471	1.15332	0.379007	0.0009716	0	0.00134916	0.00314452	0	0	0	0.000990315	0	0	0.00245872	0.0632463	0.00425253	0	0	0	0.00103884	0	0	0	0.0426138	0	0.00227392		0.00194892	0	0		0	0.00269469	0.0038133	0	0.00115375	0.00228063	0.0239452	0	0.00347102	0	0.0013841	0.00121017
	Pseudonocardia	0.0201208	0.0135229	0.00953471	0.00360412	0	0.0009716	0	0.00269833	0.00104817	0	0	0	0	0.00147364	0.977485	0.00614681	0	0.0110566	0	0.00203182	0	0.0301264	0.00224992	0	0	0	0	0		0.000974459	0	0		0	0.00269469	0	0.00114739	0.163832	0.00114032	0.0258608	0	0.00347102	0	0	0.00121017
	Aeromicrobium	0.020022	0.00289777	0.00190694	0.00720825	0	0.0009716	0.00150864	0.00404749	0.00104817	0.0108934	0.017995	0.00156922	0.00297094	0.0103155	0	0.00368809	0.522414	0.00170101	0.00165815	0	0	0.0238934	0	0	0	0.00103936	0	0.00454783		0.00194892	0.0032826	0.00324658		0	0.00269469	0	0	0.00115375	0	0.0143671	0.0967881	0	0.00102717	0.0013841	0.00121017
	Modestobacter	0.0173546	0	0.000953471	0.00360412	0	0	0.00452591	0.00134916	0	0	0	0	0	0	0	0	0.33647	0.000850506	0	0	0	0	0	0	0.00233356	0.00207872	0	0.459331		0	0	0.00108219		0	0	0	0.00114739	0	0.00114032	0	0.0452379	0.00347102	0.00102717	0	0
	Dermacoccus	0.0169924	0.00193184	0.000953471	0	0.00231102	0	0.00150864	0.130869	0	0.00363113	0	0.00156922	0.000990315	0.045683	0.00274574	0.00122936	0.00126493	0.0170101	0	0	0	0.00207768	0.00224992	0.00202811	0.124845	0.00103936	0	0		0.000974459	0.0010942	0.00108219		0	0	0	0.00229479	0.00115375	0.00228063	0.00191562	0.24197	0	0.00102717	0	0.00242034
	Agromyces	0.0167948	0.00193184	0	0.00360412	0	0.0019432	0	0	0	0.00121038	0	0	0.00198063	0.00294729	0.991214	0	0.00252985	0	0.00165815	0	0.00284131	0.00103884	0	0	0	0	0	0		0	0.0021884	0.00324658		0	0.00134735	0	0.00344218	0.0023075	0	0.00383123	0.00315613	0.399167	0.00102717	0	0
	Propionibacterium	0.0164655	0.00676146	0.00190694	0.00360412	0	0.0009716	0	0.0593632	0.00209635	0.0326801	0	0	0	0.041262	0.00549149	0.00122936	0.0910747	0	0.00165815	0.115814	0.0255718	0.00831074	0	0.00405622	0.00350034	0.00727552	0	0.2092		0	0	0.00108219		0	0	0.0114399	0.0906441	0	0	0	0	0	0.00102717	0	0.0605085
	Mycobacterium	0.0161691	0.00193184	0	0.825344	0.15946	0.0009716	0.00452591	0.00134916	0.00104817	0.00242075	0.00199944	0.00156922	0	0.00147364	0	0.00245872	0.0101194	0.000850506	0	0	0	0.0176603	0	0	0.00233356	0	0	0.154626		0.00194892	0	0.00108219		0	0	0.255491	0.0103265	0	0	0	0	0	0.00102717	0	0.00242034
	Tetrasphaera	0.0161032	0.000965922	0.000953471	0	0.36283	0.0009716	0.00301727	0.211819	0.00104817	0.00242075	0.00199944	0.00941531	0.000990315	0.00147364	0.151016	0.00122936	0.034153	0.00425253	0.00331631	0.0121909	0	0.0072719	0.00674976	0.00202811	0.00233356	0.00207872	0.00247746	0		0.000974459	0.0010942	0.00108219		0	0.00134735	0.0038133	0.0298323	0	0.00342095	0.000957809	0.00210409	0	0	0.0013841	0.00968136
	Timonella	0.0140944	0.00289777	0.000953471	0.00360412	0.367452	0.0029148	0	0	0	0	0	0	0	0.00442093	0	0.00122936	0	0.00170101	0	0	0.679074	0.00103884	0	0.00202811	0	0.00103936	0	0		0.000974459	0	0		0	0.00269469	0.0038133	0	0.00115375	0	0.00191562	0.00210409	0	0.00102717	0.0013841	0.00242034
	Glutamicibacter	0.0135675	0.000965922	0	0	0.00231102	0.0009716	0	0	0.00209635	0.00121038	0	0.00313844	0	0	0.00274574	0.00368809	0.360504	0.000850506	0	0	0.28129	0.00103884	0	0	0	0.00207872	0	0		0	0	0		0	0.00269469	0	0	0	0	0.00191562	0.00315613	0	0.00205434	0.0013841	0.00242034
	Arsenicicoccus	0.0128101	0	0.000953471	0	0	0.0204036	0.0467677	0.00134916	0.00209635	0.00121038	0	0	0.000990315	0.00147364	0	0.19301	0	0.00340203	0.00165815	0	0	0.00207768	0.00224992	0	0.00116678	0	0.00495491	0		0	0.0010942	0.00216439		0	0	0.263118	0	0	0	0.0325655	0.00105204	0	0.00102717	0.0719733	0.00242034
	Serinicoccus	0.0126455	0.000965922	0.00190694	0	0	0.0009716	0	0	0.00104817	0	0.0439877	0	0	0	0	0.00122936	0.016444	0	0	0	0.576786	0	0	0	0.00233356	0.00103936	0.327024	0.00227392		0.00194892	0	0		0	0	0	0	0.00115375	0	0	0	0	0.00102717	0	0
	Janibacter	0.012382	0.000965922	0.000953471	0	0.00231102	0	0	0.0769023	0	0.00121038	0	0	0	0	0	0.0122936	0.00252985	0.0170101	0	0.264136	0	0.0249322	0	0	0	0	0	0		0.000974459	0	0		0	0.00134735	0.366077	0.00229479	0	0.0285079	0.00287343	0	0	0	0.0013841	0
	Zhihengliuella	0.0120198	0	0.000953471	0	0.00231102	0	0.00301727	0.00134916	0.00209635	0.00121038	0	0	0.00198063	0	0	0	0	0.000850506	0.00663262	0	0.00284131	0.00207768	0	0	0.00116678	0	0	0.777679		0	0	0.00108219		0	0	0	0.00114739	0	0.00114032	0	0	0	0	0.0013841	0
	Acidothermus	0.0111307	0	0	0	0	0	0	0	0.00104817	0	0	0	0	0	0	0	0	0	0.00165815	0	0	0.00103884	0	0	0.00116678	0	0	0.75494		0	0	0.00108219		0	0	0	0	0	0	0	0	0	0	0	0.00121017
	Antricoccus	0.010966	0	0	0	0	0	0	0.00134916	0	0.00121038	0.00199944	0	0	0	0	0.00122936	0	0.000850506	0	0	0	0	0	0	0	0.00103936	0	0.518453		0	0	0		0	0.00134735	0.0038133	0	0.108452	0	0.000957809	0.00105204	0	0	0.0013841	0
	Blastococcus	0.0107684	0.00579553	0.000953471	0	0	0	0.00150864	0.00269833	0.00209635	0.00121038	0.017995	0	0.000990315	0	0	0	0	0.0102061	0	0	0.00284131	0.00519421	0.00224992	0	0	0.00103936	0	0		0.000974459	0	0		0	0.00269469	0.0648261	0	0.107299	0	0	0.170431	0	0	0.0124569	0
	Rothia	0.0103732	0.00193184	0.000953471	0	0.00231102	0.0223468	0	0.00269833	0	0	0	0.00156922	0.0772445	0.00147364	0	0.0762204	0	0.00680405	0.00165815	0	0	0.00103884	0	0	0.00116678	0	0	0.00227392		0	0.0010942	0.0432877		0	0.00269469	0.0343197	0.0516327	0	0.0319288	0.000957809	0.00105204	0	0.00102717	0.00553641	0
	Actinotignum	0.0103403	0	0	0	0	0	0	0	0	0	0	0	0.0326804	0.00147364	0	0.240955	0	0.00170101	0	0	0	0.019738	0	0	0	0	0	0		0	0.0010942	0		0	0	0	0	0.0692249	0	0.000957809	0	0	0.00102717	0	0
	Marmoricola	0.00922066	0.000965922	0.000953471	0	0	0	0.00150864	0	0.00209635	0.00121038	0	0	0.0633801	0	0	0	0	0.0365718	0	0.1341	0	0.00103884	0	0.00202811	0.00116678	0.00103936	0	0.00227392		0	0	0.00216439		0	0	0	0.00344218	0.00115375	0	0	0.093632	0	0	0.0013841	0
	Jatrophihabitans	0.00879256	0	0	0	0	0	0	0	0	0	0	0	0.000990315	0	0	0	0.0607165	0.0144586	0.00165815	0	0	0.033243	0.00224992	0.00202811	0	0.00207872	0	0		0.000974459	0	0.00108219		0	0	0	0.00114739	0	0	0.000957809	0.167275	0.00347102	0	0	0
	Agrococcus	0.00810101	0	0.000953471	0	0.489936	0.0009716	0	0	0	0	0	0	0.000990315	0	0	0	0	0.00340203	0	0	0	0.00831074	0	0	0	0	0	0		0.000974459	0.0010942	0		0	0.00269469	0	0	0	0	0	0.0136766	0	0	0	0.00242034
	Gardnerella	0.00780463	0	0	0	0	0	0	0	0	0	0	0	0	0	0	0	0	0	0.00165815	0	0	0	0.00224992	0	0	0	0	0		0	0	0		0	0	0	0.00114739	0	0	0	0.246178	0	0	0	0
	Pseudoclavibacter	0.0073436	0	0.000953471	0.00360412	0.00231102	0	0	0	0	0	0	0	0	0.00294729	0	0	0.216302	0	0	0	0	0.00103884	0	0	0	0.00103936	0	0		0.0331316	0	0		0	0.00269469	0.0190665	0	0	0.00114032	0	0	0	0	0.0027682	0.00121017
	Actinoplanes	0.00708015	0	0.000953471	0	0.372074	0.0009716	0	0.00269833	0	0	0.0279922	0.00156922	0.000990315	0	0	0	0	0.0102061	0	0	0	0.00103884	0	0	0	0.00103936	0	0		0	0	0		0	0	0	0	0	0	0.0172406	0	0	0.00102717	0.0013841	0
	Rubrobacter	0.00609222	0	0	0	0	0.0272048	0.0512937	0	0	0	0	0	0	0	0	0	0	0	0	0	0	0.0166215	0	0	0	0.0436531	0	0		0	0	0		0	0	0	0.0745806	0	0	0	0	0	0	0	0
	Parviterribacter	0.00546654	0	0	0	0	0	0	0	0	0	0	0	0	0	0	0.124166	0	0	0	0	0	0.0654471	0	0	0.00116678	0	0	0		0	0	0		0	0	0	0	0	0	0	0	0	0.00102717	0	0
	Leifsonia	0.00540067	0	0.000953471	0	0	0	0	0	0	0	0	0	0	0	0	0.00122936	0.201123	0	0	0	0	0	0	0	0.00116678	0	0	0		0	0	0.00108219		0	0	0	0	0	0.00114032	0	0	0	0	0	0
	Amycolatopsis	0.00507136	0.000965922	0.000953471	0	0	0.0009716	0.0573282	0	0	0	0	0	0	0	0	0	0.00126493	0.000850506	0	0.0954955	0	0.0654471	0	0	0	0	0	0		0	0	0		0	0	0	0	0	0.00114032	0	0	0	0	0	0
	Neomicrococcus	0.00447861	0	0	0	0.00231102	0	0	0.00404749	0.00104817	0	0.00199944	0.0815993	0	0	0	0.00122936	0.00126493	0	0.0613517	0	0	0	0	0	0.00116678	0	0	0		0	0	0.00108219		0	0	0	0	0	0.0421917	0	0	0	0	0	0
	Quadrisphaera	0.00441275	0	0	0.00720825	0	0	0	0	0	0.00121038	0	0	0	0	0.00274574	0	0.00126493	0.00850506	0.0381376	0	0	0.0540198	0	0.00202811	0	0.00103936	0.0148647	0		0	0	0		0	0	0	0	0	0	0	0	0	0.00102717	0.0484436	0
	Kineococcus	0.00437981	0	0.00190694	0	0	0	0	0	0	0	0	0	0	0	0.00274574	0	0	0	0	0	0	0	0	0	0	0.00103936	0.00247746	0		0.000974459	0	0		0	0	0	0.00114739	0	0	0.000957809	0.00210409	0	0	0.170245	0
	Friedmanniella	0.00428102	0	0	0	0	0	0	0.0512682	0	0.00242075	0	0	0	0	0	0	0	0.00765456	0	0	0	0	0.0314989	0	0	0	0	0.1046		0	0	0		0	0	0	0	0	0	0	0.0220929	0	0	0	0
	Phycicoccus	0.0041493	0	0	0	0	0	0.00150864	0	0	0	0.00199944	0	0	0	0	0.00122936	0	0.00595355	0	0	0	0	0	0	0	0.00103936	0	0		0	0	0.00216439		1.25194	0	0	0	0	0	0	0	0	0	0	0
	CL500-29_marine_group	0.00401757	0.0164207	0	0	0	0	0	0	0	0	0	0	0.00198063	0	0	0	0.129022	0	0	0	0	0	0	0	0	0	0	0		0	0	0		0	0.00134735	0	0	0	0	0	0	0	0	0	0
	Gordonia	0.00398464	0.00193184	0.000953471	0	0	0.0116592	0	0.00134916	0	0	0	0.00156922	0	0	0	0	0	0	0	0.0203182	0	0	0	0	0	0	0	0		0	0.0021884	0		0	0.00134735	0	0	0.0149987	0	0.0440592	0	0	0.00102717	0.0429072	0
	Mycetocola	0.00395171	0	0	0	0	0	0	0.00134916	0	0	0	0	0.000990315	0	0	0	0.137877	0	0	0	0	0	0	0.00202811	0.00116678	0.00207872	0	0		0	0.0010942	0.00108219		0	0	0	0	0	0	0	0.00105204	0	0	0.0027682	0
	Ornithinicoccus	0.00395171	0	0	0	0.00231102	0	0	0	0	0	0	0	0.000990315	0	0	0.00122936	0	0	0	0.0264136	0	0	0	0	0	0.00103936	0	0.00227392		0	0	0.0173151		0	0	0	0	0.0992224	0	0	0	0	0	0	0
	Nakamurella	0.00385292	0	0	0	0	0	0	0	0	0	0	0	0.0336707	0	0	0	0.0973993	0.000850506	0	0	0	0	0	0	0	0	0	0		0	0.0010942	0.00108219		0	0	0	0.00114739	0	0	0.000957809	0	0	0	0	0.00121017
	Frigoribacterium	0.0036224	0	0.000953471	0	0	0	0	0	0	0	0	0	0	0	0	0	0.134082	0	0	0	0	0.00103884	0	0	0.00116678	0	0	0		0	0	0		0	0	0	0	0	0	0	0	0	0	0.0013841	0
	Pseudactinotalea	0.00352361	0	0	0	0	0	0	0	0	0	0	0	0	0	0	0	0	0	0	0	0	0.00103884	0	0	0	0	0	0		0.000974459	0	0		0	0	0.396583	0	0	0	0	0.00105204	0	0	0	0
	Amnibacterium	0.00266741	0	0	0	0	0	0	0	0	0.0229971	0	0.00156922	0	0	0	0	0.0151791	0.0221132	0.00165815	0	0	0	0	0	0.00116678	0	0	0		0	0.005471	0		0	0	0.0533862	0	0	0	0.000957809	0	0	0	0.0013841	0
	Nonomuraea	0.00260154	0	0	0	0	0	0	0	0	0	0	0	0	0	0	0	0	0	0	0	0	0	0	0	0	0	0	0		0	0	0		0	0	0	0	0.0888386	0	0	0.00105204	0	0	0	0.00121017
	Streptomyces	0.00260154	0	0.0257437	0	0.00231102	0.0009716	0.00150864	0	0	0	0	0.00627687	0	0	0.0439319	0.00368809	0	0	0.00331631	0	0	0	0	0	0	0.0197479	0	0		0	0.0043768	0		0	0	0	0	0	0	0.000957809	0	0	0	0	0
	Actinomadura	0.00256861	0	0.000953471	0	0	0	0.00150864	0	0	0.00121038	0	0	0	0	0	0	0	0	0.0364794	0	0	0	0	0	0	0	0	0		0	0	0		0	0	0	0	0.0611487	0	0	0	0	0	0	0
	Actinoplanes	0.00250275	0	0	0	0	0	0	0	0.00104817	0.00121038	0	0	0	0	0.197694	0	0	0.000850506	0	0	0	0	0	0	0	0	0	0		0	0	0		0	0	0	0.00114739	0	0	0	0	0	0	0	0
	Saccharomonospora	0.00250275	0	0	0	0	0	0	0	0	0	0	0	0	0	0.205931	0	0	0	0	0	0	0	0	0.00202811	0	0	0	0		0	0	0		0	0	0	0	0	0	0	0	0	0	0	0
	Iamia	0.00240396	0	0	0	0	0	0	0	0	0	0	0.0329536	0	0	0	0	0.0645112	0.000850506	0	0	0	0	0	0	0	0	0	0		0	0	0		0	0	0	0	0	0	0	0	0	0	0	0
	Rhodococcus	0.00237103	0	0	0	0.00231102	0	0.00150864	0	0	0	0	0	0	0.0722086	0	0	0	0	0	0	0	0	0	0	0	0	0	0		0	0	0		0.0110791	0	0.076266	0	0	0	0	0	0	0	0	0
	Sinomonas	0.00230517	0	0	0	0	0	0	0	0	0	0	0	0	0	0	0	0	0	0	0	0.00284131	0	0	0	0	0	0	0.154626		0	0	0		0	0	0	0	0	0	0	0	0	0.00102717	0	0
	Mobilicoccus	0.00227223	0.0212503	0	0	0	0	0	0	0	0	0	0	0	0	0	0	0.0227687	0.0195616	0.00165815	0.00203182	0	0	0	0	0	0.00103936	0	0		0.000974459	0	0		0	0.00134735	0	0	0	0	0	0	0	0	0.0013841	0
	Turicella	0.00227223	0	0	0	0	0.0660688	0	0	0	0	0	0	0	0	0	0	0	0	0	0	0	0.00103884	0	0	0	0	0	0		0	0	0		0	0	0	0	0	0	0	0	0	0	0	0
	Terrabacter	0.00207465	0	0	0	0.00231102	0	0	0.00269833	0	0	0	0	0	0	0	0.00122936	0	0.0357213	0	0	0	0	0	0	0	0	0	0		0	0	0		0	0	0	0.0172109	0	0	0.000957809	0	0	0	0.0013841	0
	Ilumatobacter	0.00200879	0	0	0	0	0	0	0	0	0	0.0119966	0	0	0	0	0	0.068306	0	0	0	0	0	0	0	0	0	0	0		0	0	0		0	0	0	0	0	0	0	0	0	0.00102717	0	0
	uncultured_organism	0.00200879	0	0	0	0	0	0	0	0	0	0	0	0	0	0	0	0	0	0	0	0	0	0	0	0	0	0	0		0	0	0		0	0	0.232611	0	0	0	0	0	0	0	0	0
	Streptomonospora	0.00190999	0	0	0	0	0.014574	0	0	0	0.00121038	0	0	0	0	0	0	0	0	0	0	0.00284131	0.0415537	0	0	0	0.00103936	0	0		0	0	0		0	0	0	0	0	0	0	0	0	0	0	0
	Olsenella	0.00177827	0	0.000953471	0	0	0	0	0	0	0	0	0	0	0	0	0	0.0657762	0	0	0	0	0	0	0	0	0.00103936	0	0		0	0	0		0	0	0	0	0	0	0	0	0	0	0	0
	Intrasporangium	0.00171241	0	0	0	0	0	0	0.00134916	0.00209635	0	0	0	0	0	0	0	0	0	0	0.00203182	0	0.0207768	0	0	0	0	0	0		0	0	0		0	0	0.0038133	0	0	0	0	0	0	0	0.0013841	0.0314644
	Luteococcus	0.00171241	0	0	0	0.0716415	0	0	0.00134916	0	0	0	0	0	0	0	0	0.0240336	0	0	0	0	0	0	0	0	0	0	0		0	0	0		0	0	0	0	0	0	0	0	0	0.00102717	0	0
	Knoellia	0.00164655	0	0	0	0.00231102	0	0	0	0	0.00242075	0	0.00156922	0.000990315	0	0	0	0.00126493	0	0.00165815	0	0.00284131	0	0	0.00202811	0	0	0	0		0	0	0		0	0	0	0.0470432	0	0	0	0	0	0	0	0
	Lysinimonas	0.00148189	0	0.000953471	0	0.00231102	0	0	0	0	0	0	0	0	0	0	0	0.050597	0	0	0	0	0	0	0	0	0	0	0		0	0	0		0	0	0.0038133	0	0.00115375	0	0	0	0	0.00102717	0	0
	Motilibacter	0.00141603	0	0	0	0	0	0.0618541	0	0	0	0	0	0	0	0	0	0	0	0	0	0	0	0	0	0	0	0	0		0	0	0		0	0	0	0	0	0	0	0.00105204	0	0.00102717	0	0
	IMCC26207	0.00128431	0	0	0	0	0	0	0	0	0	0	0	0	0	0	0	0.0480672	0	0	0	0	0	0	0	0	0	0	0		0.000974459	0	0		0	0	0	0	0	0	0	0	0	0	0	0
	Frondihabitans	0.00125138	0	0	0	0	0	0	0	0	0	0	0	0.000990315	0.00147364	0	0	0.0404776	0	0	0	0	0	0	0	0	0	0	0		0.000974459	0	0		0	0.00134735	0	0	0	0	0	0.00105204	0	0	0	0.00121017
	Micromonospora	0.00125138	0.0347732	0.000953471	0	0	0	0	0	0	0	0	0	0	0	0	0	0	0	0	0	0	0	0	0	0	0	0	0		0	0	0		0	0	0	0	0	0.00114032	0	0	0	0	0	0
	Schumannella	0.00121844	0	0	0	0	0	0	0	0	0.00121038	0.00199944	0	0	0	0	0	0.0430075	0	0	0	0	0	0	0	0	0	0	0		0	0	0		0	0	0	0	0	0	0	0	0	0	0.0013841	0
	Rarobacter	0.00115258	0	0	0	0	0	0	0	0	0	0	0	0.000990315	0	0	0	0	0	0.00165815	0	0	0	0	0	0	0	0	0		0	0	0		0	0	0	0	0	0	0.0316077	0	0	0	0	0
	uncultured_actinobacterium	0.00115258	0	0	0	0	0	0	0	0	0	0	0	0	0	0	0	0	0	0	0	0	0	0.00224992	0	0	0	0	0		0	0	0		0	0	0	0	0	0	0.000957809	0	0	0	0.0456754	0
	Aestuariimicrobium	0.000954997	0	0	0	0	0	0	0	0	0	0	0.0188306	0	0	0	0	0.00126493	0	0	0	0	0	0	0	0	0.00207872	0	0		0	0	0		0	0	0.0533862	0	0	0	0	0	0	0	0	0
	Nitriliruptor	0.000889135	0.025114	0	0	0	0	0	0	0	0	0	0.00156922	0	0	0	0	0	0	0	0	0	0	0	0	0	0	0	0		0	0	0		0	0	0	0	0	0	0	0	0	0	0	0
	Microlunatus	0.000724481	0	0	0	0	0.0126308	0	0	0	0	0	0	0	0	0	0	0	0	0	0	0	0.0072719	0	0	0	0	0	0.00227392		0.000974459	0	0		0	0	0	0	0	0	0	0	0	0	0	0
	Propionibacterium	0.000658619	0	0	0	0	0	0.0256468	0	0	0	0	0	0	0	0	0.00122936	0	0	0	0.00203182	0	0.00103884	0	0	0	0	0	0		0	0	0		0	0	0	0	0	0	0	0	0	0	0	0
	Rathayibacter	0.000658619	0	0	0	0	0	0	0	0	0	0	0	0	0	0	0	0.0240336	0	0	0	0	0	0	0	0	0	0	0		0	0	0		0	0	0	0	0.00115375	0	0	0	0	0	0	0
	Actinokineospora	0.000592757	0	0.000953471	0	0	0	0	0	0.0167708	0	0	0	0	0	0	0	0	0	0	0	0	0	0	0	0	0	0	0		0	0	0		0	0	0	0	0	0	0.000957809	0	0	0	0	0
	Conexibacter	0.000592757	0	0	0	0	0	0	0	0	0	0	0	0	0	0	0	0.0227687	0	0	0	0	0	0	0	0	0	0	0		0	0	0		0	0	0	0	0	0	0	0	0	0	0	0
	Sva0996_marine_group	0.000592757	0	0	0	0	0	0	0	0	0	0	0	0	0	0	0	0.0227687	0	0	0	0	0	0	0	0	0	0	0		0	0	0		0	0	0	0	0	0	0	0	0	0	0	0
	Citricoccus	0.000493964	0	0	0	0	0.0126308	0	0	0	0	0	0.00156922	0	0	0	0.00122936	0	0	0	0	0	0	0	0	0	0	0	0		0	0	0		0	0	0	0	0	0	0	0	0	0	0	0
	Diaminobutyricimonas	0.000461033	0	0	0	0	0	0	0	0	0	0	0	0	0	0	0	0.017709	0	0	0	0	0	0	0	0	0	0	0		0	0	0		0	0	0	0	0	0	0	0	0	0	0	0
	Smaragdicoccus	0.000461033	0	0	0	0	0.0009716	0	0	0	0	0	0	0	0	0	0	0	0.0110566	0	0	0	0	0	0	0	0	0	0		0	0	0		0	0	0	0	0	0	0	0	0	0	0	0
	Bounagaea	0.000428102	0	0	0	0	0	0	0	0	0	0	0	0	0	0	0	0	0.0110566	0	0	0	0	0	0	0	0	0	0		0	0	0		0	0	0	0	0	0	0	0	0	0	0	0
	Naasia	0.000428102	0	0	0	0	0	0	0	0	0	0	0	0	0	0	0	0.016444	0	0	0	0	0	0	0	0	0	0	0		0	0	0		0	0	0	0	0	0	0	0	0	0	0	0
	Luteipulveratus	0.000296378	0	0.000953471	0	0	0	0	0	0	0	0	0	0	0	0	0	0	0.00595355	0	0	0	0	0	0	0	0	0	0		0	0	0		0	0	0	0	0	0	0	0	0.00347102	0	0	0
	Tessaracoccus	0.000263448	0	0	0	0	0	0	0	0	0	0	0	0	0	0	0	0	0.00425253	0	0	0	0	0	0	0	0.00311808	0	0		0	0	0		0	0	0	0	0	0	0	0	0	0	0	0
	Collinsella	0.000230517	0	0	0	0	0	0	0	0	0	0	0	0	0	0	0	0	0	0	0	0	0	0	0	0	0	0	0		0	0.0076594	0		0	0	0	0	0	0	0	0	0	0	0	0
	Lipingzhangella	0.000230517	0	0	0	0	0	0.00905182	0	0	0	0	0	0	0	0	0	0	0	0	0	0	0	0	0	0	0	0	0		0.000974459	0	0		0	0	0	0	0	0	0	0	0	0	0	0
	Dermabacter	0.000164655	0	0	0	0	0	0	0	0	0	0	0	0	0	0	0	0	0.00425253	0	0	0	0	0	0	0	0	0	0		0	0	0		0	0	0	0	0	0	0	0	0	0	0	0
	Yaniella	0.000164655	0	0	0	0	0	0	0	0	0	0	0	0	0	0	0	0	0	0	0	0	0	0	0	0	0	0	0		0	0	0		0	0	0	0	0	0.00570158	0	0	0	0	0	0
Bacteroidetes	Chryseobacterium	1.18788	0.109149	0.297483	0.0216247	0.0346652	0.0864724	0.0678887	1.48678	0.0607941	0.119827	0.0899748	5.12193	0.164392	0.0810504	0.0466776	0.0737617	0.748836	0.0859012	0.0464283	0.660341	1.51726	0.298148	2.86865	0.584096	0.0676732	0.0550861	0.470716	0.00454783		0.101344	0.457375	0.056274		6.66962	0.0646726	0.301251	21.1063	6.8325	0.0501739	0.163785	0.0589145	2.67268	0.0842278	0.0622846	0.127068
	Flectobacillus	0.461593	0.0183525	0.0152555	0.00720825	0.00924407	0.0155456	0.0120691	0.00944414	0.258899	0.0229971	0.0239933	0.00784609	0.0168354	0.0117892	0.0137287	0.0233579	0.0050597	0.0170101	0.0132652	5.5428	23.9693	0.013505	1.77969	0.00811244	0.0175017	0.0207872	3.461	0.00909566		0.0165658	0.0076594	0.0183973		0	0.0134735	0.0266931	0.0126213	0.0149987	0.0182451	0.0124515	0.023145	0.00694203	0.012326	0.00968872	0.0229932
	Cloacibacterium	0.411834	0.153582	0.409039	0	0.00462203	0.014574	0.0120691	3.74663	0.00838539	0.22634	0.0219938	3.70963	0.00792252	0.406726	0.00274574	0.242184	1.00562	0.0195616	0.12602	2.87705	0.0284131	0.124661	0.0157494	0.190642	0.0151681	0.0311808	0	4.28178		0.0701611	0.23197	0.0162329		0.0110791	0.030989	0.491916	0.492232	0.104991	0.0399111	0.0105359	0.00841636	0.00694203	0.230086	0.00415231	0.413878
	Pedobacter	0.370769	0.00676146	0.0114416	0	0.0138661	0.0058296	0.267029	0.0107933	0.00209635	0.009683	0.0379894	0.00156922	0.0604092	0.00147364	0	0.00614681	13.4942	0.00425253	0.0679843	0.00203182	0	0.0124661	0.00224992	0.00405622	0.0128346	0.00935425	0.00247746	0.00682175		0.00779568	0.0131304	0.00432877		0	0.0134735	0.434716	0.00803176	0.00922999	0.00798221	0.00574685	0.00420818	0.00694203	0.00205434	0.0027682	0.00726102
	Flavobacterium	0.1391	0.049262	0.00667429	0	0.00231102	0.0009716	0.00301727	0.0728548	0.00943357	0.00605188	0.00799776	0.00313844	0.00594189	0.00442093	1.15047	0.00860553	4.20967	0.00680405	0.00497446	0.00203182	0	0.0259711	0.00449984	0.00608433	0.010501	0.00623616	0	0.00454783		0.00974459	0.0590868	0.00432877		0	0.0107788	0.263118	0.00344218	0.0692249	0.0376304	0.00862028	0.00631227	0.00694203	0.00205434	0.00415231	0.00363051
	Prevotella_9	0.13337	0.00579553	0.00286041	0	0.00462203	0.004858	0.00452591	0.00539665	0.00628904	0.00242075	0.00799776	0.320121	0.00396126	0.00442093	0.00549149	0.00491745	0	0.00255152	0.0265305	0.00406364	0.0113653	0.00519421	0	0.00202811	0	0.00623616	0	0		0.00194892	0.304188	0.00432877		0	0.00538938	0.0114399	3.90917	0.00461499	0.00342095	0.0431014	0.00315613	0	0.00308151	0.00415231	0.00242034
	Prevotella_7	0.118222	0.112047	0.00286041	0	0.00231102	0.0009716	0.00452591	0.860766	0.00209635	0.158559	0.00599832	0	0.0871477	0.204836	1.27128	0.00122936	0.280814	0.0467779	0.00663262	0.0751773	0.00284131	0.111156	0	0.00202811	0.00350034	0.051968	0.242791	0		0.00194892	0	0.00541096		0	0.0161681	0.812233	0.293733	0.00346125	0.00228063	0.00191562	0.534439	0.00347102	0.00410867	0.00692051	0.49617
	Spirosoma	0.108211	0.000965922	0.0905797	0	0	0.0009716	0.00452591	0.00404749	0.00104817	0.0653603	0.00799776	0.509996	0.00396126	0.00294729	0	0.00245872	0.0796903	0.00255152	0.00165815	0.00203182	0.806933	0.00103884	1.84719	0.00202811	0.194852	0.0051968	0.00247746	0.673079		0.00194892	0.221028	0.00432877		1.88345	0.00404204	0.533862	0.00344218	0.111914	0.00456126	0.00383123	0.00420818	1.5446	0.00308151	0.0899666	0.00121017
	Hymenobacter	0.0631945	0.00193184	0.00286041	0	0.989115	0	0.00301727	0.00404749	0.00104817	0.00242075	0.00199944	0.00470765	0.00297094	0.00294729	0.233388	0.00122936	0.17962	0.377625	0	0.00203182	0	0.0353206	0	0.00202811	0.00466712	0.00207872	0	0		0.00194892	0.0196956	0.00324658		0.0110791	0.00269469	0	0.0619593	0.130374	0.00228063	0.00287343	0.00210409	0.00347102	0.00102717	0.761256	0.00363051
	Sphingobacterium	0.0592757	0.0531257	0.000953471	0	0	0	0.00150864	0.302213	0	0.00605188	0.0599832	0.00627687	0.00891283	0.00294729	0.00549149	0.00245872	0.151791	0.0178606	0.00165815	0.00203182	0.650661	0.00207768	0.57373	0.00405622	0.00116678	0	0	0		0.000974459	0	0		0.110791	0.0107788	0.0038133	0.0126213	0.00115375	0.00228063	0.000957809	0.00105204	2.75599	0.00205434	0	0.00121017
	Prevotella_2	0.0567729	0.155513	0.00476735	0	0.0808856	0.0009716	0	0.159201	0.185527	0.113775	0.00399888	0	0.00297094	0.139996	0.00549149	0.00122936	0.76275	0.00170101	0	0.00203182	0.00284131	0.00207768	0.00449984	0	0	0	0.473194	0		0.0048723	0.0678404	0.00108219		0	0.0148208	0.0038133	0.159488	0	0.00570158	0.00191562	0	0	0	0	0.00242034
	Chishuiella	0.0557521	0.00772738	0.00476735	0	0	0.0019432	0.00301727	0.00269833	0.00524087	0.00605188	0.00199944	0.00313844	0.000990315	0.00147364	0	0.00245872	0.00252985	0.00170101	0.00497446	0	0.789885	0.0446702	0	0.00202811	0.0303363	0.783678	0	0.434318		0.00389784	0.0010942	0.00108219		0	0.00269469	0	0.00688437	0.00346125	0.00228063	0.00287343	0.00526022	0.0104131	0.331775	0.0013841	0.00363051
	Pontibacter	0.0556533	0.00289777	0.00286041	0	0	0.0009716	0.00754318	0.00134916	0.00209635	0.00242075	0	0	0.000990315	0	0	0.00122936	0.00126493	0.00170101	0	0.00203182	0.00284131	0.0363595	0	0.00202811	0.00466712	0.00207872	0	1.84869		0.00194892	0.0021884	0		0.0664746	0.00269469	0	0.00114739	0.0023075	0.00114032	0	0.00105204	2.62756	0.0338966	0	0.00484068
	Arcticibacter	0.0537762	0	0	0	0.00462203	0.0029148	0	0	0.00209635	0	0.00199944	0	0.00297094	0.00442093	0	0	2.02262	0	0	0	0	0	0.00224992	0.00202811	0.00233356	0.00207872	0	0		0	0	0.00108219		0	0.00134735	0.0076266	0	0	0.00342095	0.000957809	0	0.00347102	0.00102717	0.0027682	0.00242034
	Flavisolibacter	0.0533811	0	0.202136	0	0	0.0019432	0	0.00539665	0.00209635	0.038732	0.00199944	0	0.072293	0	0.510708	0.00122936	0.0139142	0.0144586	0.0381376	0	0	0.0883016	0.00224992	0.200783	0.00116678	0.0291021	0.97364	0.829979		0	0	0.00324658		0	0	0.0648261	0.043601	0	0	0.0229874	0	0	0.00102717	0.0027682	0
	Taibaiella	0.0486061	0.00289777	0	0.00360412	0	0	0	0	0.00314452	0.0048415	0	0.00156922	0.00594189	0.00442093	0.00274574	0.00491745	0.282079	0	0.0364794	0	0	0.00311653	0.00449984	0.00405622	0.00116678	0.00207872	0	0.00227392		0	0	0		0.0553955	0.00404204	0.0152532	0.00229479	0.00461499	0.00228063	0.00478904	0.00315613	4.01944	0.00410867	0.0013841	0.00363051
	Ferruginibacter	0.0446873	0	0.000953471	0.00360412	0.00462203	0	0	0	0	0.0496254	0.00199944	0.00156922	0	0	0.389896	0.00122936	1.3598	0.062087	0.00497446	0	0	0	0.00224992	0.00405622	0.00116678	0.00103936	0	0		0	0.0010942	0		0	0.00269469	0.0076266	0	0.00115375	0.00114032	0	0.00105204	0	0	0.0027682	0.00121017
	Mucilaginibacter	0.044325	0	0	1.90658	0	0	0.00150864	0.00134916	0.00209635	0	0	0.00156922	0	0	0	0	0.0581866	0.000850506	0.00165815	0	0	0	0.00224992	0	0	0	0	0		0	0	0.00108219		0	0.00404204	0.869433	0	0	0	0	0.291416	0.00347102	0	0.350178	0
	Dyadobacter	0.0440616	0.00289777	0	0	1.12547	0	0.00301727	0.00269833	0.00104817	0	0.00199944	0	0.00297094	0.00147364	0.00549149	0.00122936	0.127758	0.00170101	0	0	0.00568263	0.00207768	0.00224992	0.00405622	0.00233356	0	0.0916658	0		0.00194892	0.0010942	0.00324658		0.0332373	0.00404204	0.991458	0	0.00115375	0.00114032	0.0727934	0.00210409	1.13155	0.00308151	0.0013841	0.00484068
	Proteiniphilum	0.0429749	0.154548	0.00381388	0	0	0.0009716	0	0.164598	0.185527	0.113775	0.00399888	0	0.000990315	0.139996	0.00274574	0.00122936	0.76275	0.00170101	0	0.00203182	0.00284131	0.00103884	0.00449984	0	0	0	0	0		0.0048723	0	0.00108219		0	0.0148208	0.0038133	0.0160635	0	0.00114032	0.00191562	0	0	0	0	0.00242034
	Cellulomonas	0.042415	0.000965922	0.00286041	0	0.00462203	0.04858	0	0.00404749	0.00104817	0.00121038	0.00799776	0.850516	0.000990315	0.00294729	0	0	0.369358	0.00340203	0.00497446	0	0	0.0228545	0	0.00405622	0.0058339	0.00103936	0	0.106874		0.0350805	0.0021884	0.00649316		0.0110791	0.00269469	0.0038133	0	0	0.00114032	0.0277764	0.00315613	0.760153	0	0.0013841	0.00121017
	Alloprevotella	0.0419211	0.000965922	0.000953471	0.00360412	0	0.0009716	0.00150864	0	0	0.00363113	0.00199944	0.00156922	0.00297094	0	0	0.00245872	0	0.000850506	0	0.00203182	1.0797	0.00207768	0	0.00405622	0	0.00103936	0	0.00227392		0	0	0		0.0110791	0.00134735	0.899939	0.191615	0	0.0638577	0.000957809	0	0.00347102	0.00205434	0.0013841	0.488909
	Dysgonomonas	0.0354008	0	0.00190694	0	0.00231102	0.0029148	0.00150864	0.00134916	0	0	0	0.00156922	0	0.00147364	0	0.00245872	0.00126493	0.00170101	0.00165815	0	0	0.00207768	0.947217	0	0.00466712	0.641285	0	0		0	0	0.00108219		0	0.00269469	0.0038133	0.00229479	0	0.00114032	0.00287343	0.00210409	0	0.00205434	0.0013841	0
	Flaviaesturariibacter	0.033392	0.00289777	0.0581617	0	0.00231102	0	0	0.00134916	0.00209635	0.0459943	0.00399888	0	0.000990315	0	0.66447	0	0	0.000850506	0	0.00203182	0.00284131	0	0.00224992	0.00608433	0	0.00103936	0	0		0.00194892	0	0		0.0221582	0.301805	0.278371	0.0791702	0.00115375	0.00228063	0.00191562	0.00210409	0.95453	0.00205434	0.0013841	0
	Empedobacter	0.028123	0.000965922	0.00190694	0.00360412	0	0.0009716	0.0769405	0.00134916	0.00209635	0	0.00399888	0.247936	0.000990315	0.00294729	0	0	0.00126493	0.0102061	0	0.138164	0	0.00103884	1.18121	0	0.00233356	0.00103936	0	0		0.000974459	0.0021884	0.00432877		0	0	0	0.00229479	0.00115375	0.00342095	0.00574685	0.00105204	0	0	0.0027682	0
	Solitalea	0.0275632	0	0	0	0	0.0009716	0.00150864	0	0	0.219078	0	0.00156922	0.000990315	0	0.00274574	0	0	0.000850506	0	0	0	0	0.00224992	0	0	0.00103936	0	0.488892		0.0136424	0	0.00324658		0	0	0	0.477316	0	0	0	0	0	0	0	0
	Terrimonas	0.027168	0	0	0	0	0.0009716	0	0.00269833	0.00104817	0	0	0.00156922	0.00198063	0	0.00274574	0	1.01574	0.00425253	0	0	0	0	0	0.00405622	0.00116678	0.00103936	0.00247746	0		0.000974459	0	0		0	0.00134735	0	0.00114739	0	0	0	0	0	0.00102717	0	0
	Adhaeribacter	0.0251922	0.000965922	0.000953471	0	0	0.0301196	0	0	0.00104817	0	0	0.00156922	0	0	0	0	0.0202388	0.000850506	0	0	0	0	0.771723	0	0	0.00103936	0	0		0.000974459	0	0.00108219		3.6561	0	0.0038133	0	0.03692	0	0	0	0.00694203	0	0	0.00242034
	Cnuella	0.0163996	0	0.00190694	0	0	0	0.00301727	0	0	0	0.049986	0.506857	0	0	0	0	0.00126493	0	0	0	0	0	0	0	0	0.144471	0	0		0.000974459	0.0010942	0		0	0	0.0038133	0.00114739	0.00115375	0	0	0.00105204	0	0	0	0
	OLB8	0.0146543	0	0	0	0	0	0	0	0	0.00121038	0	0	0	0	0	0	0.352914	0	0	0	0	0	0	0	0	0.168376	0	0		0	0	0		0	0	0	0	0.00115375	0	0	0	0.00347102	0.00102717	0	0
	Salinimicrobium	0.0126455	0.00193184	0.000953471	0	0	0.0019432	0	0	0.00104817	0.00121038	0	0	0.000990315	0.00147364	0.75508	0.00245872	0	0.000850506	0.00165815	0	0	0.00103884	0	0	0.00116678	0	0	0		0.0838035	0.0010942	0		0	0.00134735	0	0.00114739	0	0.00114032	0.000957809	0	0	0	0.00415231	0
	Paludibacter	0.0115917	0.00193184	0.00286041	0	0	0	0.00301727	0.00134916	0	0.00242075	0	0	0	0.00147364	0	0	0.00126493	0	0	0.0264136	0	0	0	0	0.00116678	0	0	0		0	0	0		3.501	0	0.0038133	0.00114739	0	0.00228063	0.000957809	0	0.0173551	0	0	0
	Fibrella	0.00948411	0.000965922	0.000953471	0	0.00231102	0	0.00150864	0	0	0.00121038	0.00199944	0	0.000990315	0.00147364	0	0.00122936	0	0	0	0	0	0.00103884	0	0	0.00116678	0	0	0.620779		0	0	0		0	0	0	0	0.00115375	0	0.000957809	0.00105204	0	0.00102717	0	0
	Moheibacter	0.00945118	0.145854	0	0	0	0.0009716	0	0	0	0	0.00199944	0	0	0	0.00274574	0	0.131552	0.000850506	0	0	0	0	0	0	0.00116678	0.00207872	0	0		0	0.0010942	0		0	0.00673673	0	0.0160635	0.0023075	0	0	0	0	0.00205434	0	0.00121017
	Flavitalea	0.00941825	0.0309095	0	0	0	0	0	0	0.00104817	0	0	0	0	0	0	0	0.263105	0.0357213	0	0	0	0	0	0	0	0	0	0		0	0	0		0	0.00404204	0	0	0	0	0	0	0	0	0	0
	Candidatus_Cardinium	0.00912187	0	0	0	0	0	0	0	0	0	0	0.00156922	0.000990315	0	0	0	0	0	0	0	0	0	0	0	0	0	0	0		0	0	0		0.0443164	0	0.0038133	0	0	0	0.000957809	0	0.933704	0	0	0
	Porphyromonas	0.00882549	0	0.000953471	0	0	0	0	0.00134916	0	0	0	0	0	0.00442093	0	0	0	0	0	0	0	0.00103884	0	0	0.00233356	0	0	0		0	0	0		0	0	0.888499	0	0	0.00114032	0.0229874	0.00105204	0	0	0.0013841	0
	Tunicatimonas	0.00862791	0	0	0	0	0	0	0	0.00104817	0	0	0	0.000990315	0	0	0	0	0	0	0	0	0.00103884	0.00224992	0	0	0	0	0		0	0	0		0	0	0	0	0.296513	0	0.000957809	0	0	0	0	0
	Cruoricaptor	0.00628981	0	0.000953471	0	0	0	0	0.00134916	0	0	0	0.00156922	0	0	0	0	0	0.00170101	0.00165815	0	0	0	0.00224992	0.00202811	0.00116678	0	0	0		0	0	0		0	0	0	0	0	0	0	0.19042	0	0	0	0.00121017
	Leadbetterella	0.00451154	0	0	0	0.309676	0	0	0	0	0	0	0	0.000990315	0	0	0	0	0	0	0	0	0	0	0	0	0	0	0		0	0	0.00108219		0	0	0	0	0.00115375	0	0	0	0	0	0	0
	Parafilimonas	0.00451154	0	0.000953471	0	0	0	0	0	0	0	0	0	0	0	0	0	0	0	0	0	0	0	0	0	0	0	0	0		0	0	0		0	0	0.266931	0	0.0761474	0	0	0	0	0	0	0
	Ohtaekwangia	0.00447861	0	0	0	0	0	0	0	0	0.15977	0	0	0	0	0	0	0.00126493	0	0	0	0	0	0	0	0.00116678	0	0	0		0	0	0		0	0.00134735	0	0	0.00115375	0	0	0	0	0	0	0
	Larkinella	0.00428102	0	0.0762777	0	0.101685	0	0	0	0	0	0	0	0	0	0	0.00122936	0	0	0	0	0.00284131	0	0	0	0	0	0	0		0.000974459	0	0.00108219		0	0	0	0.00114739	0	0	0.000957809	0	0	0	0	0
	Prevotellaceae_UCG-003	0.00405051	0	0	0	0	0	0	0	0	0	0	0	0	0	0	0	0	0	0	0	0	0	0	0	0	0	0	0		0	0	0		0	0	0	0.139982	0	0	0.000957809	0	0	0	0	0
	Emticicia	0.0036224	0	0.000953471	0	0	0	0	0	0	0.00121038	0	0	0	0	0	0	0	0	0	0	0	0	0	0	0	0	0	0		0.000974459	0	0		0	0	0	0	0	0.119733	0	0.00210409	0	0	0	0
	Flavihumibacter	0.00335896	0	0	0	0.0184881	0	0	0	0	0	0	0	0	0	0	0	0	0	0	0	0	0	0	0	0	0	0	0		0	0	0		0	0	0	0	0	0.10719	0	0	0	0	0	0
	Rhodocytophaga	0.00329309	0	0.000953471	0	0	0	0	0	0	0	0	0	0	0.00147364	0	0.00122936	0	0	0	0	0	0	0	0	0	0	0	0		0	0	0		0	0.127998	0	0.00114739	0	0	0	0	0	0	0.0013841	0
	Parasegetibacter	0.00326016	0	0	0	0	0	0	0	0	0	0	0	0	0	0	0	0	0	0	0.20115	0	0	0	0	0	0	0	0		0	0	0		0	0	0	0	0	0	0	0	0	0	0	0
	Gillisia	0.00286499	0	0	0	0	0	0.00150864	0.00134916	0	0	0.00199944	0	0.0821961	0	0	0	0	0	0	0	0	0	0	0	0	0	0	0		0	0	0		0	0	0	0	0	0	0.000957809	0	0	0	0	0
	Fluviicola	0.00260154	0	0	0	0	0	0	0	0	0	0	0	0	0	0	0	0	0	0	0	0	0	0	0	0	0.00103936	0	0		0.000974459	0	0		0	0	0.293624	0	0	0	0	0	0	0	0	0
	Parabacteroides	0.00250275	0	0	0	0	0	0	0	0	0	0	0	0	0	0	0	0	0	0	0	0	0	0	0	0	0	0	0		0	0.0831592	0		0	0	0	0	0	0	0	0	0	0	0	0
	Haliscomenobacter	0.00220637	0	0	0	0	0.0641256	0	0	0	0.00121038	0	0	0	0	0	0	0	0	0	0	0	0	0	0	0	0	0	0		0	0	0		0	0	0	0	0	0	0	0	0	0	0	0
	Prevotella_sp._AN_5135	0.00197586	0	0	0	0	0	0	0	0	0	0	0	0	0	0	0	0	0	0	0	0	0	0	0	0	0.0623616	0	0		0	0	0		0	0	0	0	0	0	0	0	0	0	0	0
	Segetibacter	0.00197586	0	0	0	0	0	0	0	0	0	0	0	0	0	0	0	0.0733657	0.000850506	0	0	0	0	0	0	0	0	0	0		0	0	0.00108219		0	0	0	0	0	0	0	0	0	0	0	0
	Cytophaga	0.00184413	0	0	0	0	0.0009716	0	0	0	0	0	0	0	0	0	0	0	0.0102061	0	0	0	0	0	0	0	0	0	0		0.0389784	0	0		0.0110791	0.00134735	0	0	0	0	0	0	0.00347102	0	0	0
	Prevotella	0.00177827	0	0.000953471	0	0	0	0	0	0	0	0	0	0.000990315	0	0	0	0	0	0	0	0	0	0	0	0.00116678	0	0	0		0	0	0		0	0	0	0	0	0	0	0	0	0.0523856	0	0
	uncultured_Methylobacterium_sp	0.00177827	0	0	0	0	0.0009716	0.00150864	0	0	0	0	0	0	0	0	0	0.00126493	0.0170101	0	0	0	0.0280487	0.00224992	0	0	0.00207872	0	0		0	0	0		0	0	0	0	0	0	0	0	0	0.00102717	0	0
	Olivibacter	0.00171241	0.000965922	0	0	0	0.0009716	0	0	0	0	0	0	0	0	0	0	0.00126493	0.0110566	0	0	0	0	0	0	0	0	0	0		0	0	0		0	0	0	0	0	0	0	0	0	0	0	0.0435661
	Nibrella	0.00161362	0	0	0	0	0	0	0	0.00104817	0	0	0.00156922	0	0	0	0	0	0.0391233	0.00165815	0	0	0	0	0	0	0	0	0		0	0	0		0	0	0	0	0	0	0	0	0	0	0	0
	Arachidicoccus	0.00154775	0	0	0	0	0	0	0	0	0	0	0	0	0	0	0	0	0	0	0	0	0	0	0	0	0	0	0		0	0	0		0	0	0	0.0539275	0	0	0	0	0	0	0	0
	Nibribacter	0.00115258	0	0	0	0	0	0	0	0	0.0423631	0	0	0	0	0	0	0	0	0	0	0	0	0	0	0	0	0	0		0	0	0		0	0	0	0	0	0	0	0	0	0	0	0
	Rufibacter	0.00111965	0	0	0	0	0	0	0	0	0	0	0	0	0	0	0	0	0	0	0	0	0	0	0	0	0	0	0		0	0	0		0	0	0	0	0.0392274	0	0	0	0	0	0	0
	Myroides	0.000526895	0	0	0	0	0	0	0	0	0	0	0	0	0	0	0	0.0202388	0	0	0	0	0	0	0	0	0	0	0		0	0	0		0	0	0	0	0	0	0	0	0	0	0	0
	Cesiribacter	0.000461033	0	0	0	0	0	0	0	0	0	0	0	0	0	0	0	0	0	0	0	0	0	0	0	0.00116678	0	0	0		0.0116935	0	0		0	0	0	0	0	0	0	0	0	0	0	0.00121017
	Filimonas	0.000461033	0	0	0	0	0	0	0	0	0	0	0	0	0	0	0	0	0	0	0	0	0	0.0314989	0	0	0	0	0		0	0	0		0	0	0	0	0	0	0	0	0	0	0	0
	Ornithobacterium	0.000296378	0	0	0	0	0	0	0	0	0	0	0	0	0	0	0	0.0113843	0	0	0	0	0	0	0	0	0	0	0		0	0	0		0	0	0	0	0	0	0	0	0	0	0	0
	uncultured_Bacteroidales_bacterium	0.000263448	0	0	0	0	0	0	0	0	0	0	0	0	0	0.0137287	0	0	0	0	0	0	0	0	0	0	0.00103936	0	0		0	0	0		0	0	0	0	0	0	0	0	0	0.00205434	0	0
	Algoriphagus	0.000164655	0	0	0	0	0	0	0	0	0	0	0	0	0	0	0	0	0	0	0	0	0	0	0	0	0	0	0		0	0	0		0	0	0	0	0	0.00570158	0	0	0	0	0	0
Chlamydiae	Candidatus_Mesochlamydia	0.00214051	0	0	0	0	0	0	0	0	0	0	0	0	0	0	0	0	0	0	0	0	0	0	0	0	0	0	0		0	0	0		0	0	0	0	0	0	0.0622576	0	0	0	0	0
	Candidatus_Metachlamydia	0.00158069	0	0	0	0	0	0	0	0	0	0	0	0	0	0	0	0.0607165	0	0	0	0	0	0	0	0	0	0	0		0	0	0		0	0	0	0	0	0	0	0	0	0	0	0
	Neochlamydia	0.00158069	0	0	0	0	0	0	0	0	0	0	0	0	0	0	0	0.0607165	0	0	0	0	0	0	0	0	0	0	0		0	0	0		0	0	0	0	0	0	0	0	0	0	0	0
	metagenome	0.00115258	0	0	0	0	0	0	0	0	0	0	0	0	0	0	0	0.0430075	0	0	0	0	0	0	0	0	0	0	0		0.000974459	0	0		0	0	0	0	0	0	0	0	0	0	0	0
Chloroflexi	Anaerolinea	0.0178815	0	0	0	0	0.0009716	0.00150864	0	0.00104817	0.00242075	0	0	0	0	0	0	0.671676	0.000850506	0	0	0	0.00103884	0	0	0	0	0	0		0.00194892	0	0		0	0	0	0.00114739	0	0.00114032	0	0	0.00347102	0	0	0
	HSB_OF53-F07	0.00987928	0	0	0	0	0.0009716	0	0	0.00104817	0.00121038	0	0	0	0	0	0	0	0	0	0	0	0	0	0	0	0	0	0		0.00194892	0.0010942	0		0.0332373	0	0	0	0	0	0	0.00105204	1.00659	0	0	0
	Candidatus_Chloroploca	0.00589464	0	0	0	0	0	0	0	0	0	0	0.279321	0	0	0	0	0	0	0	0	0	0	0	0	0.00116678	0	0	0		0	0	0		0	0	0	0	0	0	0	0	0	0	0	0
	OLB15	0.000461033	0	0	0	0	0	0	0	0	0	0	0	0	0	0	0	0.017709	0	0	0	0	0	0	0	0	0	0	0		0	0	0		0	0	0	0	0	0	0	0	0	0	0	0
	Longilinea	0.000230517	0	0	0	0	0	0	0	0	0	0	0	0	0	0	0	0.00885448	0	0	0	0	0	0	0	0	0	0	0		0	0	0		0	0	0	0	0	0	0	0	0	0	0	0
Cyanobacteria	Cyanothece_PCC-7424	0.0164325	0	0.000953471	0	1.10929	0	0.00150864	0.00134916	0.00104817	0	0.00199944	0	0.00198063	0.00147364	0	0	0	0.000850506	0.00165815	0	0	0	0	0	0	0	0	0		0.000974459	0	0.00108219		0.0110791	0.00134735	0	0.00114739	0	0.00114032	0	0	0	0.00102717	0.0013841	0.00121017
	Planktothrix_NIVA-CYA_15	0.00833153	0	0	0	0	0	0	0	0	0	0	0.00156922	0	0	0.680945	0	0	0.000850506	0	0	0	0	0	0.00405622	0	0	0	0.00227392		0	0	0		0	0	0	0	0	0	0	0	0	0	0	0
	Nostoc_PCC-73102	0.00783756	0	0	0	0	0.0009716	0	0	0	0	0	0	0.000990315	0	0	0	0	0	0.00165815	0	0	0	0	0	0	0	0	0		0	0	0.00216439		0	0	0.877059	0	0	0	0	0.00105204	0	0	0.0027682	0
	Leptolyngbya_ANT.L52.2	0.00105379	0	0	0	0	0	0	0	0	0.00121038	0	0	0	0	0	0	0	0	0	0	0	0	0	0	0	0	0	0		0	0	0		0	0	0	0	0	0	0	0.0326134	0	0	0	0
	Coleofasciculus_PCC-7420	0.000461033	0	0	0	0	0	0	0	0	0.0169453	0	0	0	0	0	0	0	0	0	0	0	0	0	0	0	0	0	0		0	0	0		0	0	0	0	0	0	0	0	0	0	0	0
Deinococcus	Deinococcus	0.0261472	0.0222162	0.0371854	0	0	0.0417788	0.00150864	0.00134916	0.149889	0.00121038	0.0159955	0	0.000990315	0	0	0.132771	0	0.000850506	0	0	0	0	0	0	0	0.00103936	0	0.00227392		0.00194892	0.0010942	0		0.0110791	0.00269469	0	0.00114739	0	0.0421917	0.000957809	0.00105204	0.968414	0	0.027682	0.0943933
	Thermus	0.00358947	0	0	0	0	0	0	0	0	0	0	0.169476	0	0	0	0	0	0	0	0	0	0	0	0	0	0	0	0		0	0	0		0	0	0	0	0	0	0	0	0	0.00102717	0	0
	Truepera	0.000658619	0	0	0	0	0	0	0	0	0	0	0	0	0	0	0	0	0	0.0331631	0	0	0	0	0	0	0	0	0		0	0	0		0	0	0	0	0	0	0	0	0	0	0	0
Epsilonbacteraeota	Arcobacter	0.0196268	0.0425006	0.000953471	0	0.00462203	0.0009716	0.00301727	0.00134916	0.00104817	0.00121038	0	0	0.00198063	0	0	0.00368809	0.00126493	0.000850506	0.00331631	0.260073	0	0.00103884	0	0.00202811	0.00116678	0.00103936	0	0.87091		0	0.0010942	0.00108219		0	0.00808407	0.0038133	0	0.0023075	0.00114032	0.000957809	0.00105204	0	0.00205434	0.00415231	0
	Sulfurimonas	0.00141603	0	0	0	0	0	0	0	0	0	0	0	0	0	0	0	0	0.0365718	0	0	0	0	0	0	0	0	0	0		0	0	0		0	0	0	0	0	0	0	0	0	0	0	0
Euryarchaeota	Halorubrum	0.00701429	0	0	0	0	0	0	0	0	0	0	0	0	0	0	0	0	0	0	0	0	0	0	0	0	0	0	0		0	0.23197	0		0	0	0	0	0	0	0.000957809	0	0	0	0	0
	Halococcus	0.00540067	0.000965922	0	0	0	0	0.129743	0	0	0	0	0	0	0	0	0	0	0.065489	0	0	0	0	0	0	0	0	0	0		0	0	0		0	0	0	0	0	0	0	0	0	0	0	0
	Methanobacterium	0.00408344	0.00386369	0	0	0	0	0	0	0	0	0	0	0	0	0	0	0.150526	0	0	0	0	0	0	0.00202811	0	0	0	0		0	0	0		0	0	0	0	0	0	0	0	0	0	0	0
	Methanosarcina	0.000395171	0	0	0	0	0	0	0	0	0	0	0	0	0	0	0	0	0	0	0	0	0	0	0	0	0	0	0		0	0	0		0	0	0	0	0	0.0136838	0	0	0	0	0	0
Firmicutes	Staphylococcus	1.27367	1.39962	0.171625	2.0976	6.03406	0.809343	0.191597	0.449271	0.0356379	0.170663	0.305914	5.94891	0.123789	0.041262	0.398133	1.85634	0.137877	0.543474	0.132652	2.97458	0.903537	1.29128	5.12982	0.0507027	0.0338366	0.102897	1.32296	2.67185		0.528157	0.596339	0.0573562		1.76158	0.265427	6.97071	0.139982	0.0842236	0.240607	0.436761	0.261959	2.59632	0.104771	0.121801	16.0553
	Bacillus	0.456785	0.103354	0.755149	0.00360412	0.00924407	0.019432	0.126726	0.00404749	0.458052	0.363113	0.017995	1.11414	0.00396126	0.135575	7.10873	0.00614681	2.31861	0.0382728	0.0945148	0.568909	0.0227305	0.0311653	0.661477	0.0283935	0.109677	0.0571648	0.693687	3.44498		0.095497	0.0700288	0.214274		4.5092	0.181892	0.434716	0.35225	0.0888386	0.0912253	0.00957809	0.115725	6.60187	0.269118	0.208999	0.35579
	Enterococcus	0.309551	0.828761	0.00572082	0	0.00462203	0.0806428	0.184054	0.00404749	0.00733722	0.00363113	0.00199944	0.00627687	0.00495157	0.00147364	0.856672	0.00860553	5.90088	0.00510304	0.00829077	0.00406364	1.85254	0.0623305	0.00224992	0.00811244	1.31846	0.732749	0	0.0181913		0.00779568	0.0087536	0.00108219		0	0.0808407	0.0076266	0.706795	0.00922999	0.00456126	0.00957809	0.00631227	0.0138841	0.00821735	0.00553641	0.0108915
	Anaerococcus	0.211351	0.012557	0.110603	0.00360412	3.7554	0.0553812	0.248925	0.0107933	0.0104817	0.0726225	0.0419882	2.6049	0.00396126	0.00736822	0.00549149	0.00737617	0.0379478	0.0102061	0.00165815	0.556718	0	0.105962	0.00224992	0.00608433	0.0128346	0.0051968	0.00247746	1.58037		0.0116935	0.144434	0.00216439		0	0.0107788	2.85998	0.261606	0.0023075	0.248589	0.00862028	0.00841636	0.00694203	0.00924452	0.202079	0.00484068
	Streptococcus	0.209046	0.332277	0.00476735	1.54617	0	0.0019432	0	0.0957906	0.00314452	0.009683	0.00199944	0.409566	0.210937	0.00442093	0.00274574	0.324552	0.175825	0.105463	0.0232142	0.11175	0.457451	0.092457	0.0112496	0.176446	0.157515	0.602829	1.15202	0.00227392		0.00194892	0.0962896	0.00432877		0	0.035031	2.00198	0.243248	0.00346125	0.00456126	0.00191562	1.77901	0.00694203	0.00719018	0.358482	0.0762407
	Lactobacillus	0.180429	0.00386369	0.00190694	0.00720825	2.53519	0.0058296	0.00301727	0.00134916	0.00524087	0.00605188	0.129964	0.00313844	0.00297094	0.00589458	0.90335	0	0.00126493	0.0221132	0.00165815	0	1.08822	0.00831074	0.00224992	0.00202811	0.129513	0.192282	6.54296	0		0.00292338	0.0032826	0.0216439		0	0.103746	0.0076266	0.197352	0.348432	0.00342095	0.00287343	0.00210409	0.00347102	0.00410867	0.0013841	0.00121017
	Carnobacterium	0.119803	0.000965922	0.126812	0.00360412	0	0.0009716	0	0.00134916	0.00104817	0.00242075	0.00199944	5.42322	0.000990315	0.00294729	0.00549149	0	0.00252985	0.000850506	0	0.00203182	0.00568263	0.00207768	0	0	0.00233356	0.00311808	0	0.00227392		0.00292338	0.0021884	0		0	0.00134735	0.0038133	0.00458958	0.0023075	0.00114032	0.000957809	0.00105204	0.00347102	0.00308151	0.0013841	0.00121017
	Vagococcus	0.0788367	0.00289777	0.000953471	0.00360412	0.626286	0.0009716	0.116165	0.00134916	0.00104817	0	0.00599832	0.00156922	0	0.00147364	0	0	0.00126493	0	0.00497446	0.00203182	2.4691	0	0	0.00202811	0.325531	0.00311808	0	1.96466		0.00194892	0	0		0	0.00134735	0	0.00344218	0	0	0.00287343	0.00105204	0.00694203	0	0	0
	Brevibacillus	0.0755436	0	0	0	0.00231102	0	0.00150864	0	0.00104817	0.00363113	0.00399888	0.00627687	0.000990315	0.00147364	0.00274574	0	0.00126493	0	0	0.00203182	0.00568263	2.34882	0	0	0.00116678	0	0	0		0	0.0021884	0.00216439		0	0.00134735	0.0076266	0.00114739	0	0.00114032	0.000957809	0	0	0.00205434	0	0.00121017
	Laceyella	0.07393	0.00289777	0	0.00360412	0	0	0.00150864	0.00134916	0.00209635	0.00363113	0	0.00627687	0	0.00147364	5.99671	0	0.00252985	0	0.00165815	0.00203182	0.00568263	0.00207768	0.00224992	0.0243373	0.00116678	0.00311808	0.00247746	0		0	0.0010942	0.00108219		0.0110791	0.00269469	0.0076266	0	0.00346125	0.00114032	0.000957809	0	0	0.00205434	0.0013841	0.00484068
	Finegoldia	0.071065	0.050228	0.00286041	0	0	0.108819	0.00150864	0	0.00209635	0.0532565	0.00199944	1.11101	0.00396126	0.00147364	0	0.00122936	0	0.0314687	0.00331631	0.00203182	0	0.244128	0.00224992	0	0.0058339	0.126802	0.00495491	0.00227392		0.00389784	0.0010942	0.00216439		0.0553955	0.460792	0.0038133	0.00114739	0.00346125	0.00342095	0.00383123	0.00210409	1.57584	0	0	0.00121017
	Atopostipes	0.0631286	0.0086933	0.00190694	0	0.00231102	0.0019432	0	0	0.00104817	0.0786744	0	0.00156922	0	0.00442093	0.00274574	0.105725	0.00126493	0.00170101	0.00331631	0.473414	0	0	2.37367	0.00202811	0.00116678	0	0.532653	0.384292		0.00194892	0.0010942	0		0	0	0	0.00229479	0.0623024	0	0.00287343	0.00210409	0	0.00102717	0.0027682	0
	Domibacillus	0.0538092	0.000965922	0.00190694	0.00360412	0.00462203	0.0009716	0	0.283324	0.169804	0.00121038	0.00199944	0.00156922	0	0.237257	0.315761	0.0626975	0.00632463	0.0110566	0.00331631	0	0.00284131	0.00415537	0.00224992	0.00202811	0.00116678	0	0	0.00227392		0.000974459	0.0010942	0.0800822		0.0886328	0.00134735	0.0076266	0.00458958	0.00115375	0.00342095	0.000957809	0	2.21798	0	0	0.194837
	Lysinibacillus	0.0397147	0.0347732	0.00190694	0	0.59162	0.0009716	0.00150864	0	0.0041927	0.00363113	0.00199944	0.00156922	0	0.00294729	0	0.00122936	0.00126493	0.00935557	0	0	0.00284131	0.00415537	0.364487	0.00202811	0	0	0	0.613957		0.000974459	0	0.0735891		2.53712	0.00269469	0	0.00114739	0.0599949	0.00114032	0.0833293	0	0	0.00308151	0.0027682	0.00242034
	Fructobacillus	0.0385292	0	0	0	0	0.0009716	0	0	0.00104817	0	0	0	0	0	0.790774	0.00122936	0.00252985	0.000850506	0.00165815	0.00203182	1.74457	0.00207768	0	0.00811244	0.151681	0.00103936	0	0.00227392		0.00194892	0.0021884	0.00108219		0	0.00134735	0.255491	0.00114739	0.0023075	0.00342095	0.0105359	0.00210409	0.00347102	0.0277336	0.0013841	0.00121017
	Weissella	0.0351044	0.000965922	0	0	0.00924407	0.082586	0.00150864	0.00539665	0.00104817	0.00121038	0.189947	0.585318	0	0	0	0.00122936	0.0581866	0.11737	0.40459	0	0	0.00103884	0.00224992	0	0	0	0	0.00227392		0.00194892	0.0021884	0.00108219		0	0	0	0.00229479	0	0	0.0555529	0.00105204	0	0.00102717	0	0.00242034
	Aerococcus	0.0336554	0.000965922	0.000953471	1.63988	0	0.0009716	0	0	0.00104817	0	0	0	0	0	0	0	0.00252985	0.0170101	0.00331631	0	0	0	0	0	0.00116678	0	0	0.816336		0	0	0		0	0	0.327944	0	0	0	0	0	0	0.0647116	0.0415231	0
	Lactococcus	0.0322394	0	0	1.09565	0.00462203	0	0.00301727	0.174042	0.168756	0	0	0	0	0	0.134541	0.00122936	0.0354179	0.0501799	0	0	0.483023	0	0	0	0	0.00103936	0	0		0	0.0010942	0		0	0	0.0038133	0	0	0	0.0632154	0.00105204	0	0.00102717	0.0013841	0.00242034
	Macrococcus	0.0313503	0	0	0	0	0	0.00150864	0	0	0.00121038	0.00399888	0.00156922	0	0	0	0	0	0	0	0.148323	0.912061	0	0	0	0.00116678	0.00103936	0	0.00227392		0.000974459	0	0		0.0443164	0	0.0038133	0.107855	0	0	0.00191562	0	1.55502	0	0	0
	Aliicoccus	0.0311856	0	0	0	0	0	0.00150864	0	0.00104817	0	0.00399888	1.09531	0	0	0	0.00122936	0.00126493	0.0442263	0	0	0	0	0.418485	0	0	0.00103936	0	0		0	0.0010942	0		0	0	0	0	0	0.00114032	0.000957809	0	0.00347102	0	0	0
	Exiguobacterium	0.0311856	0	0	0	0	0	0	0	0	0.00121038	0	0.00470765	0	0	0	0.00122936	0.0252985	0.0272162	0	0.256009	0	0	0.623228	0	0	0.00103936	0	0.00227392		0	0	0		0.0332373	0.00134735	0.0038133	0.0849072	0	0	0.00191562	0	1.39188	0	0	0.00363051
	Chryseomicrobium	0.0282547	0.00193184	0	0	0	0.0514948	0	0	0	0.00121038	0	0.00313844	0	0.00147364	0	0	0	0	0	0	0	0	0.00224992	0	0.00116678	0.00103936	0	0.895923		0.104267	0.161942	0		0.0221582	0	0.0114399	0	0	0.00114032	0	0	0.485942	0	0	0.00121017
	Veillonella	0.0275303	0	0	0	0.00231102	0	0	0.230707	0	0	0.0139961	0	0	0.0191574	0	0	0.00126493	0.00255152	0.00331631	0	0	0	0.764973	0	0	0.00103936	0	0		0	0	0.00108219		0	0	0.39277	0.0447484	0	0.0273676	0	0.13361	0	0.00102717	0	0.00242034
	Paenibacillus	0.0273985	0.0531257	0	0	0	0	0.00150864	0	0	0	0	0.00784609	0.000990315	0	0.00274574	0	0.227687	0.0799476	0	0	0	0	0	0	0	0	0	0.00227392		0.000974459	0.0864418	0		0	0.00673673	0	0.10556	0.290745	0	0.0584263	0.00315613	0	0	0.0013841	0
	Salinicoccus	0.0263777	0.000965922	0	0	0	0.0272048	0	0	0	0.177925	0.00199944	0.751656	0.000990315	0	0	0	0.00126493	0	0	0	0	0.0166215	0	0	0.00116678	0	0	0		0.116935	0	0		0	0	0.0038133	0.00114739	0	0.00228063	0	0	0.00694203	0	0	0
	Peptoniphilus	0.0220967	0.0917626	0	0.00360412	0	0.0009716	0	0.00134916	0.00104817	0.00121038	0.00399888	0	0.00198063	0.00589458	0	0.00122936	0	0	0	0	1.53999	0.00207768	0	0.00202811	0.00116678	0	0	0		0.00292338	0	0		0	0.00673673	0	0.00114739	0.0023075	0.00114032	0.00191562	0.00105204	0	0.00102717	0	0
	Sporosarcina	0.0216027	0	0.000953471	0	0	0.0009716	0	0	0	0	0	0	0.000990315	0	0	0	0.387067	0	0	0.00203182	0.977412	0.00103884	0	0	0.00116678	0	0	0		0	0	0		0	0	0	0	0	0	0	0	0	0	0	0
	Bhargavaea	0.0215698	0	0	0	0.00231102	0	0	0	0.00104817	0.00242075	0	0.00156922	0.000990315	0	0	0	0	0	0	0	0	0.00207768	0	0	0.00116678	0	0	0		0.000974459	0.0010942	0.00108219		0.0110791	0	0	0.00114739	0	0.00114032	0.0842872	0	1.90906	0	0.0013841	0.00121017
	Geobacillus	0.0213722	0	0	0	0.00231102	0	0	0	0	0	0	0.316982	0.118838	0	0	0	0.282079	0.000850506	0	0.188959	0.00284131	0	0	0	0	0.00103936	0	0		0.00194892	0.0010942	0.00108219		0	0	0.0038133	0	0	0	0	0.00210409	0	0	0	0
	Ethanoligenens	0.0210429	0.00193184	0.000953471	0	0	0	0	0.646249	0	0.00242075	0.00199944	0	0.000990315	0	0	0	0.0050597	0	0	0.260073	0.00284131	0.00831074	0.00224992	0	0.00116678	0	0	0		0	0.0010942	0		0	0	0.0038133	0	0.00115375	0	0.00287343	0.00315613	0	0	0	0.00121017
	Anoxybacillus	0.0192975	0.0280117	0	0	0	0.0009716	0	0	0.142552	0	0	0.00313844	0	0	0	0	0.462963	0	0.0729588	0	0	0	0	0	0	0.00103936	0	0		0	0	0		0	0.00673673	0	0	0	0	0	0	0	0	0	0.00242034
	Thermobacillus	0.0180132	0.0357391	0.00190694	0	0	0	0	0	0.00209635	0	0	0	0	0	0	0	0	0	0.00165815	0	0	0.00207768	0	0	0.00233356	0	0	1.13241		0	0	0		0	0.00404204	0	0	0	0	0	0	0	0	0	0
	Anthococcus	0.0172887	0	0	0	0	0	0.00150864	0.00134916	0.00104817	0	0	0	0	0	0	0	0	0	0	0	0	0	0	0	0	0	0	1.17789		0	0.0010942	0		0	0.00134735	0.0038133	0	0	0	0.000957809	0	0	0	0	0
	Erysipelothrix	0.0172229	0	0	0	0.589309	0	0	0.245548	0	0.00121038	0	0	0	0	0	0	0.00126493	0	0.00165815	0	0	0	0	0	0.00116678	0	0	0		0.000974459	0	0		0	0	0	0.0906441	0	0	0	0.00210409	0	0	0	0
	Kurthia	0.0144896	0.000965922	0.00190694	0	0.834277	0	0	0.00134916	0	0	0	0	0	0	0	0	0.00126493	0	0	0	0	0.0716801	0	0	0	0	0	0		0.00194892	0.0010942	0		0	0	0.0038133	0	0	0	0	0	0	0	0	0.00121017
	Thermicanus	0.0141932	0.0212503	0	0	0	0	0.00150864	0.00269833	0.0534569	0	0	0	0	0	0	0	0.414896	0.000850506	0.00165815	0.0406364	0	0	0	0.00202811	0.00116678	0	0	0		0	0	0		0	0	0	0	0	0.00114032	0.000957809	0	0	0	0	0.00121017
	Dolosigranulum	0.0137651	0	0	0	0	0.0009716	0	0	0	0	0	0.404858	0.000990315	0.00147364	0	0	0	0	0	0	0	0	0	0	0	0.00103936	0	0		0.000974459	0	0		0	0	0.587248	0	0	0	0	0	0	0	0.0013841	0
	Geothermomicrobium	0.0135675	0.000965922	0	0	0	0	0	0.00134916	0	0	0.00199944	0	0	0	0	0.00122936	0	0	0	0	0.00284131	0.00103884	0	0	0.00116678	0.00103936	0	0.00227392		0	0	0		0	0	0	0	0	0	0.000957809	0	0	0	0	0.486488
	Gemella	0.0135017	0.0154548	0.000953471	0	0	0.0009716	0.0512937	0	0	0.00121038	0.00199944	0	0	0	0	0.159817	0	0.00170101	0	0	0	0.00103884	0	0.00202811	0	0	0	0		0.000974459	0	0		0	0.00134735	0	0	0.00115375	0	0	0.229346	0	0	0	0.00121017
	Tumebacillus	0.0127772	0	0.000953471	0	0	0	0	0.106584	0	0	0	0.00156922	0	0	0	0	0.0455373	0.0204122	0	0	0	0	0.445484	0.00202811	0	0	0.00247746	0		0	0	0.0173151		0	0.00134735	0	0	0	0	0	0	0	0.0308151	0	0
	Proteiniclasticum	0.012415	0.000965922	0	1.3083	0	0	0.00150864	0	0	0	0.00199944	0	0	0	0	0	0	0	0	0	0	0.00207768	0.00224992	0	0	0	0	0		0.000974459	0.0010942	0.00108219		0	0	0	0	0	0	0.000957809	0.00105204	0	0.00102717	0.0013841	0.00121017
	Leuconostoc	0.00997807	0	0	0	0	0	0	0	0	0.00121038	0.0199944	0	0	0	0.00274574	0	0.0809553	0.000850506	0	0	0.00284131	0.00103884	0	0.00202811	0	0	0.00247746	0.502535		0	0	0		0	0	0	0	0	0	0	0	0	0.00102717	0	0
	Aerosphaera	0.00994514	0.000965922	0.00190694	0	0.677128	0	0	0	0	0	0	0	0.000990315	0	0	0	0	0	0	0	0	0	0	0	0	0	0	0.00227392		0.00194892	0	0		0	0	0	0	0.00115375	0	0	0.00105204	0	0	0	0
	Globicatella	0.00836446	0	0	0	0	0	0	0.0256341	0	0.101672	0.00199944	0	0	0.0383147	0	0	0.0556567	0	0	0	0	0	0	0	0	0	0	0		0	0	0		0	0.00134735	0	0	0	0	0	0	0	0	0	0.0956035
	Rummeliibacillus	0.00770584	0	0	0	0	0	0	0	0.243176	0	0	0	0	0	0	0	0	0	0	0.00203182	0	0	0	0	0	0	0	0		0	0	0		0	0	0	0	0	0	0	0	0	0.00102717	0	0
	Agathobacter	0.00717894	0	0.0429062	0	0	0.0009716	0.00150864	0.00134916	0	0.00121038	0	0	0	0	0	0	0.00126493	0.000850506	0	0	0.00284131	0	0	0	0.00233356	0.00103936	0	0		0	0.0010942	0.00108219		0	0	0.0038133	0.182436	0.00115375	0	0	0	0	0	0	0
	Roseburia	0.00714601	0	0	0	0	0.0009716	0	0	0	0	0	0	0	0	0	0	0	0	0	0.00203182	0.00568263	0	0	0	0	0	0	0.00227392		0	0	0		0	0	0	0.239805	0	0.00114032	0	0	0	0.00102717	0	0.00121017
	Lachnospiraceae	0.00711308	0	0	0	0	0	0	0	0	0	0	0	0	0.086945	0	0	0	0	0	0	0	0.00103884	0	0	0	0.00103936	0	0		0	0	0		0	0	0	0.176699	0	0	0	0	0	0	0	0.00121017
	Faecalibacterium	0.00658619	0	0	0	0	0	0	0	0	0	0	0	0	0	0	0	0	0	0	0	0	0.00103884	0	0	0	0	0	0		0	0.102855	0.00108219		0	0	0	0.119329	0	0	0	0	0	0	0	0
	Tissierella	0.0063886	0.0347732	0	0	0.337408	0	0	0	0	0.00121038	0	0.00156922	0	0	0	0	0	0.000850506	0	0	0	0	0	0.00202811	0.00116678	0	0	0		0	0	0		0	0.00538938	0	0	0	0	0.000957809	0	0	0	0.0013841	0.00121017
	Ezakiella	0.00533481	0	0	0	0	0	0	0.00134916	0	0	0	0	0	0	0	0	0	0	0	0.316964	0	0	0	0	0	0	0	0		0.000974459	0.0010942	0		0	0.00269469	0	0	0.00115375	0	0	0	0	0	0	0
	Alloiococcus	0.00513723	0	0	0	0	0	0	0	0	0	0	0.244798	0	0	0	0	0	0	0	0	0	0	0	0	0	0	0	0		0	0	0		0	0	0	0	0	0	0	0	0	0	0	0
	Melghirimyces	0.0051043	0	0	0	0	0	0	0	0	0	0	0	0	0	0.422845	0	0	0	0	0	0	0	0	0.00202811	0	0	0	0		0	0	0		0	0	0	0	0	0	0	0	0	0	0	0
	Clostridium_sensu_stricto_1	0.00480792	0	0	0	0	0	0.0724146	0.00134916	0	0	0.0279922	0.00156922	0	0.00147364	0	0	0	0.000850506	0	0	0	0	0	0	0	0.0789914	0	0		0	0	0.00108219		0	0	0	0.00114739	0	0	0.000957809	0	0	0.00102717	0	0
	Turicibacter	0.00424809	0.0135229	0	0	0.00231102	0	0	0	0	0	0	0.00156922	0	0	0	0	0	0.000850506	0	0	0	0	0	0	0	0	0	0		0	0	0		0	0	0.0038133	0.11015	0	0	0	0	0	0.0154075	0	0
	Fusicatenibacter	0.0041493	0	0	0	0	0	0	0	0	0	0	0	0.000990315	0	0	0	0	0	0	0	0	0	0	0	0	0	0	0		0	0	0		0.0221582	0	0	0	0	0	0.000957809	0	0.423464	0	0	0
	Marvinbryantia	0.00408344	0	0.000953471	0	0	0	0.00150864	0	0	0	0	0	0	0	0	0	0	0.000850506	0	0	0	0	0	0	0.00116678	0	0	0.263774		0	0	0		0	0.00134735	0	0	0.00115375	0	0	0	0	0.00102717	0	0.00121017
	Tuberibacillus	0.00408344	0	0.000953471	0	0	0	0	0	0	0	0	0	0	0	0	0	0	0	0	0	0	0	0	0	0	0	0	0		0	0	0		0	0	0	0	0	0	0	0	0	0	0	0.148851
	Candidatus_Stoquefichus	0.00398464	0	0.000953471	0	0	0	0	0	0	0.00121038	0	0	0	0	0	0	0	0	0	0	0	0	0	0	0	0	0	0.00227392		0	0	0		0	0	0.446156	0	0	0	0	0	0	0.00102717	0	0
	Lacticigenium	0.00355654	0	0.000953471	0	0	0	0	0	0	0	0	0	0	0	0	0	0.135347	0	0	0	0	0	0	0	0	0	0	0		0	0	0		0	0	0	0	0	0	0	0	0	0	0	0
	Christensenellaceae_R-7_group	0.00286499	0.000965922	0.000953471	0	0	0	0	0	0	0	0	0	0	0	0	0	0.0417426	0	0	0	0	0	0	0	0	0.00623616	0	0		0	0	0		0	0	0	0.0527801	0	0	0	0	0	0	0	0
	Alkalibacterium	0.00279913	0	0	0	0	0	0	0	0	0	0	0.131814	0	0	0	0	0	0	0	0	0	0	0	0	0	0	0	0		0	0	0		0	0	0	0.00114739	0	0	0	0	0	0	0	0
	Chungangia	0.00270034	0	0	0	0	0	0	0	0	0	0	0	0	0	0	0	0	0	0	0.164577	0	0	0	0	0	0	0	0		0	0	0		0	0	0	0	0	0.00114032	0	0	0	0	0	0
	Abiotrophia	0.00240396	0	0	0	0	0	0	0	0	0	0	0	0.000990315	0	0	0	0	0.000850506	0	0	0	0.072719	0	0	0	0	0	0		0	0	0		0	0	0	0	0	0	0.000957809	0	0	0	0	0
	Ruminococcaceae_UCG-005	0.00230517	0	0	0	0	0	0	0	0	0	0	0	0	0	0	0	0	0	0	0	0	0	0	0	0	0	0	0.134161		0	0	0		0	0	0	0.0114739	0	0	0.000957809	0	0	0	0	0
	Geomicrobium	0.0022393	0	0	0	0	0	0	0	0	0.0786744	0	0	0	0	0	0	0	0	0	0	0	0	0	0	0	0	0	0		0	0	0		0	0	0	0	0	0	0	0	0	0.00102717	0.0013841	0.00121017
	Virgibacillus	0.00204172	0	0	0	0	0	0	0	0	0	0	0	0	0	0	0	0	0	0	0	0	0	0	0	0.00116678	0	0	0.00227392		0.0263104	0	0		0	0	0	0.037864	0	0	0	0	0	0	0	0
	Ruminococcaceae_UCG-010	0.0018112	0	0	0	0	0	0	0	0	0	0	0	0	0	0	0	0	0	0	0	0	0	0	0	0	0	0	0		0	0.0426738	0		0	0	0	0	0	0.0171047	0.000957809	0	0	0	0	0
	Vulcanibacillus	0.00171241	0	0	0	0	0	0	0	0	0	0	0.00313844	0	0	0.0274574	0.00614681	0.0151791	0	0	0	0	0.00103884	0.00224992	0	0.00233356	0	0.00247746	0		0	0	0		0	0	0.0038133	0.0126213	0	0	0	0	0.00694203	0	0	0.00484068
	[Eubacterium]_ventriosum_group	0.00161362	0	0	0	0	0	0	0	0	0	0	0	0.000990315	0	0	0	0	0.000850506	0	0	0	0	0	0	0	0	0	0		0	0	0		0	0	0	0.0539275	0	0	0	0	0	0	0	0
	Shimazuella	0.00151482	0	0	0	0	0.0009716	0	0	0	0	0	0	0	0	0	0	0	0	0	0	0	0	0	0	0	0	0	0		0	0	0		0	0	0	0	0	0.0513142	0	0	0	0	0	0
	Jeotgalicoccus	0.00141603	0	0	0	0	0	0	0	0.00104817	0	0	0.00156922	0	0	0	0	0	0.0204122	0	0	0	0	0	0	0	0	0	0		0.0155914	0	0		0	0	0	0	0	0	0.000957809	0	0	0	0	0
	Ruminococcus_2	0.00141603	0	0	0	0	0	0	0	0	0	0	0	0.000990315	0	0	0	0	0.0323192	0	0	0	0	0	0	0	0	0	0		0	0.0043768	0		0	0	0	0	0	0	0	0	0	0	0	0
	[Eubacterium]_coprostanoligenes_group	0.0013831	0	0	0	0	0	0	0	0	0	0	0	0	0	0	0	0	0	0	0	0	0	0	0	0	0	0	0		0	0	0		0	0	0	0.0481906	0	0	0	0	0	0	0	0
	Coprococcus	0.00128431	0	0	0	0	0	0	0	0	0	0	0	0	0	0	0	0	0	0	0	0	0	0	0	0	0	0	0		0	0	0		0	0	0	0.0447484	0	0	0	0	0	0	0	0
	Ruminococcaceae_UCG-014	0.00128431	0	0	0	0	0	0	0	0	0	0	0	0.000990315	0	0	0	0	0.0323192	0	0	0	0	0	0	0	0	0	0		0	0	0		0	0	0	0	0	0	0	0	0	0	0	0
	Saccharibacillus	0.00128431	0	0	0	0	0	0	0	0	0	0	0	0	0	0	0	0	0	0	0	0	0	0	0	0.00116678	0	0	0		0	0	0		0	0	0	0	0	0	0	0	0.131899	0	0	0
	Saccharofermenta	0.00105379	0	0	0	0	0	0	0	0	0	0	0	0	0	0	0	0.0392127	0	0	0	0	0	0	0	0	0	0	0		0.000974459	0	0		0	0	0	0	0	0	0	0	0	0	0	0
	Caldibacillus	0.00102086	0	0	0	0	0	0	0	0	0	0	0	0	0	0	0	0.0392127	0	0	0	0	0	0	0	0	0	0	0		0	0	0		0	0	0	0	0	0	0	0	0	0	0	0
	S31	0.00102086	0	0	0	0	0.0301196	0	0	0	0	0	0	0	0	0	0	0	0	0	0	0	0	0	0	0	0	0	0		0	0	0		0	0	0	0	0	0	0	0	0	0	0	0
	Ruminococcus_1	0.000987928	0	0	0	0	0	0	0	0	0	0	0	0	0	0	0	0	0	0	0	0	0	0	0	0	0	0	0		0	0	0		0	0	0	0.0344218	0	0	0	0	0	0	0	0
	Clostridium_sensu_stricto_12	0.000889135	0	0	0	0	0	0	0	0	0.0145245	0	0	0	0	0	0	0	0	0	0	0	0.0155826	0	0	0	0	0	0		0	0	0		0	0	0	0	0	0	0	0	0	0	0	0
	Oceanobacillus	0.000889135	0	0	0	0	0	0	0	0	0	0	0	0	0	0	0	0.034153	0	0	0	0	0	0	0	0	0	0	0		0	0	0		0	0	0	0	0	0	0	0	0	0	0	0
	Fastidiosipila	0.000790343	0	0	0	0	0	0	0	0	0	0	0	0	0	0	0	0	0	0	0	0	0	0	0	0	0	0	0		0	0	0		0	0	0	0	0	0.0273676	0	0	0	0	0	0
	[Ruminococcus]_gauvreauii_group	0.000757412	0	0	0	0	0	0	0	0	0	0	0	0	0	0	0	0.0290933	0	0	0	0	0	0	0	0	0	0	0		0	0	0		0	0	0	0	0	0	0	0	0	0	0	0
	Catonella	0.000658619	0.0173866	0	0	0	0	0	0	0	0	0	0	0	0	0	0	0	0	0	0	0	0	0	0.00202811	0	0	0	0		0	0	0		0	0.00134735	0	0	0	0	0	0	0	0	0	0
	Acetitomaculum	0.000559826	0	0	0	0	0	0	0	0	0	0	0	0	0	0	0	0.0215037	0	0	0	0	0	0	0	0	0	0	0		0	0	0		0	0	0	0	0	0	0	0	0	0	0	0
	Fonticella	0.000559826	0	0	0	0	0	0	0	0	0	0	0	0	0	0	0	0.0215037	0	0	0	0	0	0	0	0	0	0	0		0	0	0		0	0	0	0	0	0	0	0	0	0	0	0
	Ruminiclostridium_9	0.000526895	0	0	0	0	0	0	0	0	0	0	0	0	0	0	0	0	0	0	0	0	0	0	0	0	0	0	0		0	0	0		0	0	0	0	0	0.0182451	0	0	0	0	0	0
	Caproiciproducens	0.000263448	0	0	0	0	0	0	0	0	0	0	0	0	0	0	0	0.0101194	0	0	0	0	0	0	0	0	0	0	0		0	0	0		0	0	0	0	0	0	0	0	0	0	0	0
	Facklamia	0.000263448	0	0	0	0	0	0	0	0	0	0	0	0	0	0	0	0	0.00680405	0	0	0	0	0	0	0	0	0	0		0	0	0		0	0	0	0	0	0	0	0	0	0	0	0
	Planifilum	0.000263448	0	0	0	0	0	0	0	0	0	0	0	0	0	0	0	0.0101194	0	0	0	0	0	0	0	0	0	0	0		0	0	0		0	0	0	0	0	0	0	0	0	0	0	0
	Ruminiclostridium_6	0.000131724	0	0	0	0	0	0	0	0	0	0	0	0	0	0	0	0	0.000850506	0	0	0	0	0	0	0	0	0	0		0	0	0		0	0	0	0.00344218	0	0	0	0	0	0	0	0
Fusobacteria	Fusobacterium	0.0110977	0.00193184	0.00190694	0	0.00231102	0	0	0.00134916	0	0.00121038	0	0	0.0742736	0	0	0.00245872	0	0.00170101	0.00165815	0	0.00284131	0.00103884	0	0.00202811	0	0.00103936	0	0		0	0.0021884	0		0	0.00134735	0	0.00114739	0.0023075	0	0	0.00105204	0	0.0318422	0	0.251715
	Leptotrichia	0.00398464	0	0.000953471	0	0	0.0009716	0.00150864	0	0.00104817	0	0	0.00156922	0	0	0	0	0	0.000850506	0	0	0	0	0	0	0	0.00103936	0	0		0	0	0		0	0	0	0	0	0.127715	0.000957809	0	0	0	0.0013841	0
	Cetobacterium	0.000428102	0	0	0	0	0	0	0	0	0	0	0	0	0	0	0	0	0	0.00331631	0	0.00568263	0	0	0.00405622	0.00116678	0	0	0.00909566		0	0	0		0	0	0	0	0.00115375	0	0	0	0	0	0	0.00121017
Gemmatimonadetes	Gemmatimonas	0.023842	0.00482961	0	0.00360412	0	0.0038864	0.00150864	0.0566649	0.0115299	0.0702018	0.00599832	0	0	0	0.900604	0	0.141672	0	0	0.00203182	0	0.0207768	0	0.00202811	0.124845	0	0	0.00227392		0.000974459	0.0010942	0.00108219		0	0.00269469	0	0	0.0207675	0	0.000957809	0.00210409	0.00347102	0.00102717	0	0.00121017
	Gemmatirosa	0.0176839	0	0	0	0	0	0	0	0	0.0242075	0	0.00156922	0	0.00147364	0.00274574	0.00122936	0.0126493	0	0	0	0	0	0	0	0.00116678	0	0.00247746	0.00227392		0.00779568	0	0		0.0553955	0.00269469	0.484289	0.00917915	0	0.00228063	0	0	1.07602	0	0.0525959	0
Marchantia_paleacea	Undibacterium	0.0354996	0.00289777	0	0	0	0.0038864	0.00301727	0.00404749	0.00314452	0.0229971	0	0.127107	0.00198063	0	0.00549149	0.00122936	0	0.00255152	0.00331631	0.176768	2.36965	0.00103884	0.00224992	0.00405622	0.00233356	0.00207872	0	0.00454783		0.000974459	0.0142246	0		0	0.00134735	0.0038133	0.00114739	0	0.00114032	0.000957809	0	0	0.00102717	0	0.00242034
Nitrospirae	Nitrospira	0.0297696	0	0	0	0.00231102	0.0009716	0	0	0	0.0859366	0	0.844239	0	0.00147364	0	0	0	0	0.00165815	0	0	0	0	0	0	0.00103936	0	0		0	0.0010942	0.00108219		0	0	0.0038133	0.00229479	0	0	0	0	0.985769	0.00102717	0	0
NoHit	NoHit	0.76324	0.138127	0.0457666	4.2853	0.00693305	0.109791	0.390737	0.058014	1.11002	0.0326801	0.159955	1.77322	0.0732833	0.0147364	0.458539	1.58834	0.339	0.126725	0.333289	0.119877	1.64796	0.158943	0.308239	0.0953212	0.327865	0.783678	0.413735	1.6304		0.0175403	0.192579	0.0173151		18.9231	0.15225	28.9849	1.2323	0.943766	0.117453	0.661846	0.558636	1.437	0.494068	0.0235297	0.321905
Planctomycetes	Tepidisphaera	0.0670803	0.188355	0.00190694	0	0	0	0.00150864	0.00134916	0	0	0	0	0.000990315	0	0	0.00122936	2.28825	0.000850506	0	0	0	0	0	0	0.00116678	0	0	0		0.000974459	0.0010942	0		0	0.0215575	0	0.00114739	0	0.00342095	0	0	0	0	0.0027682	0.00121017
	Paludisphaera	0.0234468	0.000965922	0	0.00360412	0	0	0	0	0	0.00121038	0	0	0	0	1.1587	0	0.237806	0.0297677	0	0	0	0.0519421	0	0.00202811	0	0	0	0		0	0	0.00973973		0	0	0.0038133	0	0	0	0.000957809	0.00105204	0	0	0	0.00121017
	Leucobacter	0.0170912	0	0	0	0	0.0009716	0	0.00134916	0	0.00121038	0	0	0.000990315	0	0	0.00122936	0.0189739	0.000850506	0	0.00203182	1.05129	0	0	0	0.00116678	0.00207872	0.28243	0		0.000974459	0.0032826	0		0	0	0	0.00114739	0	0	0.000957809	0	0	0.00102717	0.0027682	0.00121017
	Pirellula	0.01337	0	0	0	0	0	0.00150864	0	0	0.00121038	0	0	0	0	0	0	0.106254	0	0	0	0	0	0	0	0	0	0	0		0	0	0		0	0	0	0	0.3692	0	0	0	0	0	0	0
	Planctomicrobium	0.0087267	0.0444324	0	0	0	0	0	0	0	0	0	0	0	0	0	0	0.270694	0.000850506	0	0	0	0	0	0	0.00116678	0	0	0		0	0	0		0	0.00404204	0	0	0	0	0	0	0	0	0	0
	Rhodopirellula	0.00375413	0	0	0	0	0	0.00150864	0	0	0	0	0	0	0	0	0	0.0670411	0	0	0	0	0	0	0	0	0	0	0		0	0	0.022726		0	0	0.148719	0	0	0	0	0	0	0	0	0
	uncultured_Planctomycetales_bacterium	0.00368827	0	0	0	0	0	0	0	0	0.135562	0	0	0	0	0	0	0	0	0	0	0	0	0	0	0	0	0	0		0	0	0		0	0	0	0	0	0	0	0	0	0	0	0
	Fimbriiglobus	0.00326016	0	0	0	0	0	0	0	0	0	0	0	0	0	0.123558	0	0	0.0144586	0	0	0	0	0	0	0	0	0	0		0	0.0404854	0		0	0	0	0	0	0	0	0	0	0	0	0
	Pir4_lineage	0.00302965	0	0	0	0	0	0.0618541	0	0.0366861	0	0	0	0	0	0	0	0.0050597	0	0	0	0	0	0	0	0	0	0	0		0	0	0		0	0	0	0.0137687	0	0	0	0	0	0	0	0
	Singulisphaera	0.00253568	0	0	0	0	0	0	0	0	0	0	0	0	0	0.0247117	0	0.086015	0	0	0	0	0	0	0	0	0	0	0		0	0	0		0	0	0	0	0	0	0	0	0	0	0	0
	Rubinisphaera	0.00210758	0	0	0	0	0	0	0	0	0	0	0	0	0	0	0	0.0809553	0	0	0	0	0	0	0	0	0	0	0		0	0	0		0	0	0	0	0	0	0	0	0	0	0	0
	uncultured_soil_bacterium	0.00125138	0	0	0	0	0	0	0	0	0	0	0	0	0	0	0	0.0480672	0	0	0	0	0	0	0	0	0	0	0		0	0	0		0	0	0	0	0	0	0	0	0	0	0	0
	Planctopirus	0.000757412	0	0	0	0	0	0	0	0	0	0	0	0	0	0	0	0	0	0.0381376	0	0	0	0	0	0	0	0	0		0	0	0		0	0	0	0	0	0	0	0	0	0	0	0
	Blastopirellula	0.000296378	0	0	0	0	0	0	0	0	0	0	0	0	0	0	0	0.0113843	0	0	0	0	0	0	0	0	0	0	0		0	0	0		0	0	0	0	0	0	0	0	0	0	0	0
Proteobacteria	Wolbachia	70.1673	82.5661	92.624	3.20046	53.5439	66.6693	86.7361	70.2267	86.7039	91.9111	95.5972	2.31774	96.9122	93.821	19.0802	89.3734	0.946165	80.8296	95.4633	1.31255	1.2928	89.0236	1.53445	93.6135	92.5233	84.1113	1.19909	2.39443		92.4343	1.43778	95.8985		7.16818	94.3102	3.76754	61.2422	80.6586	76.6269	94.1334	91.1754	3.67928	92.5746	87.4185	74.8309
	Cupriavidus	3.97022	5.40916	0.394737	1.89937	1.35426	17.5597	2.80456	3.16514	0.164563	0.794006	0.261927	14.6612	0.223811	0.344833	0.151016	0.383561	0.110049	8.42001	0.416197	31.4871	1.81844	0.499683	0.413986	0.18253	0.949758	0.694293	0.636706	3.32901		2.60083	46.8285	1.94903		0.12187	0.564538	0.312691	0.188173	0.181139	0.285079	0.239452	0.166223	1.29469	0.159211	0.221456	0.319485
	Acinetobacter	3.50138	4.09937	0.249809	4.69257	1.03996	9.19328	0.481255	0.53292	1.3773	0.453891	0.551845	6.98302	0.265404	0.36399	0.716639	0.858095	0.297258	0.647235	0.235458	17.1059	1.15357	0.586946	27.7168	0.308273	0.219355	4.91929	59.4961	0.729927		0.495025	0.208992	0.231589		8.26501	0.78685	4.06498	0.725153	0.388813	19.1653	0.429098	0.352435	10.6421	4.12203	0.491356	0.537316
	Sphingobium	1.15716	0.340005	0.109649	0.0252289	0.0415983	1.26017	0.212718	0.163249	0.0890948	0.0689914	0.0639821	1.85482	0.0812058	0.0279992	0.0576606	0.0799085	0.244131	0.525613	0.0514028	3.08227	0.0340958	0.0550586	0.0224992	0.0446184	0.407206	0.0332595	0.0322069	0.0159174		0.0448251	30.8499	0.0367945		0	0.0687146	0.0800793	0.037864	0.0426887	0.0456126	0.0488482	0.0452379	0.0208261	0.0493041	0.0705892	0.0399356
	Gluconobacter	0.994811	0.09949	0.0638825	19.7506	0.0415983	0.662631	0.0965528	0.0796006	5.76601	0.102882	0.0759787	0.0345228	0.0772445	0.197468	20.5052	0.303652	0.118903	0.0876022	0.0679843	0.0365727	0.0369371	0.0934958	1.70769	0.123715	0.220521	2.82602	5.60153	0.0250131		1.05047	0.191485	0.0865754		0.0553955	0.0687146	4.35098	0.0711384	0.681865	0.0638577	0.180068	0.0757472	0.0728914	0.16332	0.0858143	0.0762407
	Sphingomonas	0.857456	0.123638	0.170671	3.26894	0.933651	0.33423	0.178019	0.228009	0.123685	0.177925	0.101971	1.21614	0.0772445	0.0839977	0.315761	0.138918	6.08935	0.388681	0.185713	0.593291	1.03992	0.190108	8.27971	0.0669276	0.0653396	0.0478106	1.54345	0.902745		0.07211	5.5837	0.0811644		0.188345	0.154945	2.79896	0.119329	0.107299	0.0843834	0.214549	0.0725911	6.15411	0.0760105	3.15991	0.561519
	Methylobacterium	0.528673	0.145854	0.0295576	2.14445	0.0346652	0.653887	0.268537	0.252294	0.0387824	0.067781	0.0359899	1.10787	0.088138	0.100208	0.571115	0.0381102	1.47237	0.695714	0.117729	2.03995	0.77852	0.175564	1.17896	0.141968	0.217021	0.0498893	0.00743237	0.511631		0.0935481	7.21734	0.117959		0.0332373	0.0511991	2.76083	0.0608119	0.0334587	0.0729802	0.040228	0.0789033	0.0173551	0.0349237	0.578555	0.204519
	Pseudomonas	0.514744	0.0627849	0.048627	14.5426	0.845832	0.131166	0.306253	0.169995	0.0775649	0.157349	0.0519854	3.33302	0.205985	0.0338938	0.634267	0.0897434	0.751366	0.750997	0.0596936	0.351505	0.656343	0.039476	3.88336	0.0486746	0.123679	0.0654797	0.027252	3.01066		0.0730845	0.817367	0.0551918		1.57323	0.0485044	0.179225	0.0826124	0.233057	0.0798221	0.11781	0.0578625	2.59632	0.0410867	0.0927348	0.0931831
	Massilia	0.332965	0.0299436	0.064836	3.50321	0.975249	0.0835576	0.0452591	0.264436	0.0607941	0.0229971	0.0399888	1.08276	0.0257482	0.0221047	6.32619	0.549525	0.312437	0.0782466	0.0795914	0.430745	0.781361	0.0311653	0.00899969	0.0953212	0.100343	0.0446925	2.4502	0.92321		0.0224126	0.0579926	0.0259726		1.20762	0.0417677	0.81986	0.137687	0.103837	0.0171047	0.0478904	0.071539	2.46789	0.024652	0.871984	0.102864
	Asaia	0.279748	0.0164207	0.0257437	3.95012	0.0138661	0.019432	1.24161	0.446573	0.0209635	0.029049	0.0119966	0.00784609	0.018816	0.0250519	0.0274574	0.0208992	0.0050597	0.0170101	0.0165815	0.00609545	0.00568263	0.0249322	9.68591	0.0223092	0.148181	0.0291021	3.13398	0.00682175		0.0185147	0.0087536	0.0183973		0	0.0215575	0.038133	0.0172109	0.0103837	0.0319288	0.0296921	0.0199888	0.0138841	0.0308151	0.0332185	0.0302543
	Paracoccus	0.26595	0.0425006	0.00953471	4.57003	0.524601	0.0165172	0.0709059	0.348084	0.0545051	0.0145245	0.099972	1.23968	0.0128741	0.0294729	0.00823723	0.013523	0.363034	0.062087	0.0397957	0.00203182	1.71331	0.15271	0.796472	0.00811244	0.114344	0.0571648	0.725894	1.16197		0.00877013	0.0448622	0.00432877		0.155107	0.0956615	0.198292	0.164077	0.136142	0.0193854	0.0143671	0.0220929	7.68483	0.0143804	0.00553641	0.0810814
	Acidovorax	0.238815	0.0212503	0.0200229	0.0108124	0.00924407	0.043722	0.00905182	0.01619	0.00943357	0.0181556	0.0139961	0.00313844	0.015845	0.0147364	0.00549149	0.00737617	0.112578	0.0136081	0.0116071	0.00203182	0	0.0103884	15.1735	0.0243373	0.0140014	0.014551	0.00247746	0.00454783		0.0204636	0.0098478	0.0173151		0	0.0202102	0.0228798	0.00573697	0.0115375	0.0353498	0.00862028	0.0147286	0	0.00719018	0.0166092	0.0108915
	Pantoea	0.220045	0.0173866	0.0123951	7.92186	0.00924407	0.0223468	0.493324	0.357528	0.186575	0.0689914	0.0139961	0.00784609	0.0118838	0.0132628	2.14443	0.0147523	0.0531269	0.902387	0.0132652	0.00406364	0.0255718	0.0114273	1.58394	0.0121687	0.0746739	0.171494	0.480626	0.00909566		0.00584676	0.0065652	0.0129863		0.0110791	0.0121261	0.0228798	0.0103265	0.0103837	0.068419	0.0181984	0.312457	0	0.0133532	0.0609005	0.014522
	Vogesella	0.182997	0.0135229	0.0143021	0.00360412	0.0184881	0.009716	0.0512937	0.00809498	0.231646	0.436945	0.0239933	1.27264	0.018816	0.0221047	0.010983	0.0172111	0.00252985	0.0102061	0.0132652	1.09921	7.12033	0.0166215	0.00674976	0.0162249	0.0151681	0.0394957	1.72431	0.00454783		0.0175403	0.0076594	0.0129863		0	0.0134735	0.0076266	0.0149161	0.0173062	0.021666	0.0143671	0.0189368	0.0104131	0.0205434	0.013841	0.00605085
	Neokomagataea	0.142624	0.00482961	0.00190694	0.0144165	0.00693305	0.0252616	0	0.0121425	0.0807094	0.00847263	0.0099972	0.0125537	0.0069322	0.00294729	9.22295	0.0172111	0.00252985	0.00510304	0.0116071	0.00406364	0.00284131	0.0124661	0.00449984	0.0466465	0.00350034	0.00415744	0.00743237	0		0.449226	0.0032826	0.00541096		0.0110791	0.0134735	0.0114399	0.185878	0.0126912	0.00456126	0.00957809	0.0105204	0.0138841	0.0410867	0.00692051	0.0108915
	Devosia	0.117629	0.0115911	0.00572082	0	0.00462203	0.0038864	0.0105605	0.00539665	0.00733722	0.0108934	0.0099972	0.00313844	0.0118838	0.0338938	0.00274574	0.00614681	3.98578	0.0102061	0.00829077	0.00203182	0.00284131	0.0072719	0.00899969	0.00811244	0.00116678	0.00935425	0.00495491	0.00227392		0.00682122	0.0032826	0.00649316		0	0.0121261	0.579622	0.00573697	0.0530724	0.0102628	0.00574685	0.00420818	0.00347102	0.0112989	0.013841	0.00726102
	Roseomonas	0.0897039	0.0086933	0.0581617	1.80567	0.00693305	0.0068012	0.00905182	0.00674582	0.0356379	0.009683	0.017995	1.73712	0.0118838	0.00442093	0.00274574	0.00737617	0.382008	0.00765456	0.00829077	0	0	0.00311653	0.00224992	0.0101405	0.00816746	0.00831488	0	0.00227392		0.0243615	0.0470506	0.00865754		0.0110791	0.00538938	0.526236	0.00458958	0.0496112	0.0364901	0.045017	0.00210409	0.538008	0.00410867	0.13841	0.00605085
	Delftia	0.0873658	0.012557	0.00476735	0	0	0.123393	0.0512937	0.00269833	0.00524087	0.0048415	0.0119966	1.79675	0.00594189	0.00294729	0.00549149	0.00860553	0.00126493	0.0187111	0.00994893	0.3576	0.00284131	0.00207768	0.00224992	0.00608433	0.0058339	0.025984	0	0.150078		0.0389784	0.831592	0.00649316		0	0.00943142	0	0.00344218	0.00807624	0.00342095	0.00478904	0.0094684	0.0104131	0.00513584	0.00415231	0.164583
	Aquitalea	0.0866742	0.00482961	0.00381388	0	0.00231102	0.0077728	0.00754318	0.00809498	0.171901	0.0907782	0.00199944	0	0.00495157	0.0132628	0.00274574	0.00491745	0.00126493	0.00425253	0.00165815	0.694882	5.32178	0.00415537	0.00224992	0.00405622	0.00350034	0.0550861	0	0		0.00682122	0.0032826	0.00757535		0	0.00673673	0	0.00458958	0.00576874	0.00456126	0.00191562	0.0094684	0.00347102	0.00719018	0.0027682	0.00363051
	Microvirga	0.0818663	0.0222162	0.0238368	0	0.00462203	0.02429	0.00301727	0.0755532	0.00733722	0.019366	0.0439877	0.327967	0.0069322	0.00147364	0.766063	0.0540919	0.0847501	0.00680405	0.00994893	0.0487636	0	0.0145438	0	0.0101405	0.0058339	0.014551	0.081756	0.677627		0.00682122	0.0568984	0.0119041		0.0886328	0.00269469	0.312691	0.00114739	0.02769	0.00456126	0.00862028	0.00631227	3.49184	0.00924452	0.00692051	0.0822916
	Novosphingobium	0.0659277	0.0115911	0.0429062	0.00360412	0.328164	0.0281764	0.00452591	0.00404749	0.00628904	0.00847263	0.00399888	0	0.00396126	0.00589458	0.00274574	0.00860553	1.29149	0.0119071	0.00829077	0.190991	0.00568263	0.0436314	0.00674976	0.00202811	0.00816746	0.0405351	0.00743237	0		0.00682122	0.259325	0.0216439		0	0.00538938	0.0038133	0.00114739	0.00807624	0.0250869	0.00574685	0.109413	0.295036	0.00821735	0	0.00363051
	Rubellimicrobium	0.065335	0.00482961	0.0610221	0	0.00231102	0.0038864	0.00150864	0.00134916	0.0408788	0.0447839	0.00199944	0.0109845	0.0445642	0.00442093	0.620538	0.00491745	0.0278284	0.0102061	0.00331631	0.0447	0	0.00311653	0	0.00202811	0.00466712	0.0478106	0	0.700366		0.000974459	0.0043768	0.00865754		0.0221582	0.00134735	0.0038133	0.0355692	0.0473037	0.00456126	0.00862028	0.00315613	3.51961	0.00410867	0.0027682	0.00121017
	Tepidimonas	0.0460704	0.0685805	0.0505339	0.00360412	0.00231102	0.0038864	0	0.00134916	0.00524087	0.0653603	0.00199944	0.418981	0.00297094	0.00442093	0	0.098349	0.103724	0.00255152	0.00663262	0	0.00284131	0.00519421	0.00224992	0.00811244	0.00116678	0.0051968	0	1.45076		0.0643143	0	0.00108219		0	0.0107788	0.0038133	0.0195057	0.00115375	0.00342095	0.000957809	0.00526022	0	0.00513584	0.0027682	0.00121017
	Phaseolibacter	0.0428102	0.00482961	0.00286041	0.00360412	0.00231102	0.0009716	0.00452591	0.00404749	0.0041927	0.00242075	0.00199944	0.00470765	0.00396126	0.00294729	0	0.00245872	0	1.03507	0.00165815	0	0.00284131	0.00103884	0	0.00202811	0.00466712	0.00311808	0.00495491	0		0.00292338	0.0010942	0.00108219		0.0110791	0.00269469	0.0152532	0.00344218	0.00692249	0.00114032	0.00287343	0	0.00347102	0.00308151	0.0027682	0.00484068
	Aquabacterium	0.0426785	0.0222162	0.000953471	0	0.559266	0.0932736	0.00150864	0.00134916	0.00314452	0.00847263	0.00799776	0.00156922	0.00297094	0	0	0.00245872	0.0721008	0.0229637	0.00165815	0.195055	0.613724	0.00311653	0	0.00202811	0	0.00311808	0	0		0.00584676	0.489107	0.00973973		0	0	0.0038133	0.00114739	0.0023075	0.0364901	0	0.00210409	0.00347102	0.00205434	0.0027682	0.00363051
	Allorhizobium-Neorhizobium-Pararhizobium-Rhizobium	0.0401428	0.0222162	0.00286041	0	0.307365	0.0165172	0.0256468	0.00269833	0	0.00363113	0.00799776	0.415843	0.00297094	0.00147364	0	0.00614681	0.270694	0.00510304	0.0132652	0	1.05129	0.00623305	0.227242	0.00202811	0.00350034	0.00311808	0	0.00227392		0.000974459	0.0010942	0.00108219		0	0.00673673	0	0.00344218	0.0023075	0.00228063	0.000957809	0.00420818	0.00347102	0.00308151	0.00415231	0.00363051
	Mesorhizobium	0.0360923	0.00289777	0.000953471	0.00360412	0.00231102	0.0019432	0.00452591	0.00269833	0.00209635	0.00242075	0.00399888	0.00156922	0.000990315	0	0.00274574	0.00245872	1.25607	0.00255152	0.00165815	0	0	0.00207768	0	0.00202811	0.00466712	0.00415744	0.00247746	0		0.0048723	0	0.00108219		0	0	0.148719	0.00229479	0.00346125	0.00456126	0.00287343	0	0	0.00102717	0.0027682	0.00363051
	Marchantia_paleacea	0.0347092	0.00193184	0	0	0.00231102	0	0	0	0	0.00121038	0.00199944	0	0.00198063	0	0	0	1.32058	0	0	0	0	0.00103884	0	0	0	0	0	0		0	0	0		0	0	0	0	0	0	0.000957809	0	0	0	0	0.00121017
	Amaricoccus	0.0331615	0.00193184	0.00190694	0	0	0.0029148	0.00150864	0.00404749	0.00209635	0.00121038	0.00399888	0.00156922	0	0.00147364	0	0.00122936	0	0.00255152	0.00165815	0.00203182	0	0.00103884	0.00224992	0.00405622	0.00116678	0.00623616	0.00247746	0		0.00292338	0	0.00216439		0.0110791	0	0.0038133	0	0.00115375	0.00228063	0.000957809	0.00210409	0.00347102	0.00410867	1.3149	0.00363051
	Noviherbaspirillum	0.0320747	0.000965922	0	0.00360412	0	0.02429	0	0	0	0.00121038	0.00399888	0	0.000990315	0.00147364	0.329489	0	0.347855	0.0119071	0	0	0	0	0	0	0	0.00103936	0	0.943675		0.00194892	0.0043768	0.00216439		0	0.00134735	0.0076266	0.00229479	0.00115375	0	0.0229874	0.0767993	0.00347102	0.00410867	0.0013841	0
	Comamonas	0.0316796	0.00386369	0.00286041	0	0.00231102	0.0058296	0.00150864	0.00134916	0.00104817	0	0.00199944	0	0.000990315	0.00147364	0.00274574	0.00122936	0	0.00170101	0.00331631	0.00203182	1.89231	0.00103884	0	0	0.00233356	0.00207872	0	0.557109		0.00389784	0	0.00541096		0	0.00134735	0	0.00229479	0	0	0.00287343	0.00210409	0	0.00102717	0.0013841	0
	Alkanindiges	0.0305928	0.0144888	0.00286041	1.15332	0.00231102	0.0009716	0.00301727	0	0.00104817	0.00121038	0.00199944	0.00313844	0.00297094	0.00147364	0.00274574	0	0.00126493	0.00935557	0.00165815	0.00406364	0.00568263	0.00207768	0	0	0.00350034	0.00623616	0	0.00454783		0.000974459	0.0021884	0.00324658		0.0221582	0.00269469	0	0.00344218	0.00346125	0.00456126	0.00287343	0.047342	1.55849	0	0.040139	0.00121017
	Rosenbergiella	0.027168	0.000965922	0.00190694	0	0.00462203	0.0029148	0.0814664	0.281975	0.00104817	0.00363113	0.00199944	0	0	0.00294729	0.00274574	0.00122936	0.00126493	0.0433758	0.00165815	0	0	0.00103884	0	0.00405622	0	0.00103936	0.475671	0		0.000974459	0.0700288	0		0	0.00134735	0	0.00458958	0.0023075	0	0.208802	0.00105204	0.00347102	0.00205434	0.0027682	0
	Tanticharoenia	0.027168	0.00482961	0.000953471	0.00360412	0	0.0019432	0.105605	0.134916	0.00104817	0.00121038	0.00199944	0.00156922	0.000990315	0.0176837	0	0.00122936	0	0.000850506	0	0	1.39793	0	0	0.00811244	0	0.101857	0	0		0.00682122	0.0010942	0.00541096		0	0.00404204	0.0038133	0.00229479	0	0.00114032	0.000957809	0.00210409	0	0.00410867	0.0027682	0.00484068
	Lysobacter	0.023348	0.00193184	0.00190694	0	0.00231102	0.019432	0	0.00404749	0	0	0.00199944	0.00156922	0.00198063	0.00736822	0	0.00614681	0.0404776	0.00595355	0.00331631	0	0	0.0290876	0	0.00202811	0.00233356	0.0051968	0	0		0	0.0021884	0.00216439		0	0	0.743594	0.0458958	0.1846	0	0.000957809	0.00315613	0.586602	0.00102717	0.0207615	0.00242034
	Curvibacter	0.0215039	0.000965922	0.00381388	0	0	0.0009716	0.00150864	0.00134916	0	0.0121038	0	0	0.00396126	0.00294729	0	0	0	0.000850506	0	0.741614	0.659185	0.00103884	0	0.00202811	0.00116678	0.00103936	0	0		0	0	0		0	0.00269469	0	0	0.00346125	0.00114032	0.000957809	0.0168327	0	0.00410867	0	0
	1174-901-12	0.0213063	0	0.00381388	0	0	0.0009716	0.00150864	0.00134916	0.00104817	0.00363113	0	0.688887	0.000990315	0.00294729	0	0.00122936	0.00252985	0.0119071	0	0.221468	0.00284131	0.0436314	0	0	0.00233356	0.00103936	0	0		0	0.0032826	0.00108219		0	0.00404204	0	0.00344218	0.00115375	0.00456126	0.00191562	0.00105204	0	0	0.0013841	0.00363051
	Variovorax	0.0209441	0.000965922	0	0	0	0.0009716	0	0	0.00209635	0.00121038	0.00199944	0.00156922	0.00297094	0.00147364	0	0	0.752631	0	0.00331631	0	0	0.00103884	0	0.00608433	0.00233356	0.00103936	0	0		0.00292338	0	0.00216439		0.0110791	0.00134735	0	0.00229479	0.00346125	0.00114032	0	0.00315613	0	0.00308151	0.0027682	0
	Stenotrophomonas	0.0206806	0.00193184	0.00190694	0	0	0.029148	0.00452591	0	0.0765167	0.00242075	0.00199944	0.0219691	0.00198063	0	0.00274574	0.0614681	0.0303582	0.00425253	0	0.235691	0	0	0	0.00405622	0.00350034	0.00103936	0	0		0.00292338	0.0010942	0.0119041		0	0.0431151	0	0.00688437	0.115375	0.0171047	0.0124515	0.00105204	0	0.0102717	0.0013841	0.125858
	Rickettsia	0.0203513	0.00193184	0.00286041	0	0	0.0009716	0.0920269	0.0930923	0.00104817	0.0169453	0.00399888	0	0	0.00294729	0	0.0417983	0	0	0	0	0.00284131	0.00207768	0	0.00202811	0.00116678	0.00207872	0.00247746	0.69127		0.0565186	0	0.00108219		0.0110791	0	0.194478	0	0.00115375	0	0.00191562	0	0.00347102	0.00102717	0	0.00121017
	Bacteriovorax	0.019561	0	0	0	0	0.0019432	0.00150864	0	0.00209635	0.00121038	0	0.00470765	0	0.00147364	0.00274574	0.00122936	0	0.0136081	0.00165815	0.0873682	0	0	0	0.00202811	0	0.00103936	0	0.00227392		0.000974459	0.0010942	0		0.0443164	0.00134735	0.0038133	0	0	0.00114032	0	0	1.76675	0.00102717	0	0
	Bosea	0.0194293	0.0144888	0	0	0	0	0.00150864	0.00404749	0.00104817	0.00363113	0.00199944	0	0.000990315	0	0	0.00245872	0.159381	0	0	0.00203182	0.00284131	0.00311653	0	0	0.00350034	0.00103936	0	0.895923		0.000974459	0	0		0	0.00269469	0	0.00114739	0	0.00114032	0.0229874	0.00210409	0	0.00102717	0.0013841	0.00121017
	Aureimonas	0.0193963	0.00289777	0.000953471	0.00360412	0.147905	0	0	0.00269833	0.00209635	0.00363113	0.00199944	0	0.00396126	0.00442093	0	0.00122936	0.147996	0	0	0	0	0.00103884	0.488233	0.00202811	0.00233356	0.00103936	0.00247746	0		0.000974459	0	0		0	0	0.514796	0	0.00115375	0.00228063	0.000957809	0.00315613	0	0.00102717	0.027682	0
	Acidomonas	0.0177168	0.0386369	0.000953471	0.00360412	0	0.0029148	0.0512937	0.00134916	0.0146744	0.00121038	0	0	0.00198063	0.0442093	0.00549149	0	0	0.00340203	0	0	0.798409	0	0	0	0.00116678	0.00207872	0	0		0.0964715	0.0021884	0.00108219		0.0110791	0.00673673	0	0.00114739	0.00346125	0	0.00287343	0.00210409	0	0.00205434	0	0.00242034
	Ralstonia	0.0177168	0.0144888	0.00190694	0	0.00231102	0.0009716	0.00150864	0	0.00104817	0	0.0219938	0.00627687	0	0.0530512	0	0.00122936	0.0278284	0.00170101	0	0.00203182	0	0	0	0.0892368	0.10851	0.00311808	0	0		0	0	0		1.87237	0.00404204	0.0038133	0	0.0023075	0.00570158	0.0555529	0	0.128428	0.00719018	0.0013841	0.0205729
	Altererythrobacter	0.0166301	0.00386369	0.0667429	0	0.00231102	0.0009716	0	0	0.00104817	0.00121038	0.0299916	0	0.000990315	0.00147364	0	0	0.241601	0	0.00165815	0	0	0	0.00449984	0.316385	0.00233356	0.00207872	0	0		0	0	0.00216439		0	0.00404204	0	0.0183583	0.0311512	0	0.000957809	0.00210409	0	0.00205434	0.0013841	0.00242034
	alphaI_cluster	0.0161362	0	0.00190694	0	0	0.0029148	0	0.00134916	0.00314452	0.00121038	0	0	0.000990315	0.00147364	0	0	0.187209	0.000850506	0.00165815	0	0	0.00207768	0	0	0.00350034	0.00103936	0	0		0	0	0		0.0221582	0	0.0038133	0.00114739	0.00115375	0.00228063	0.000957809	0.00105204	1.07949	0	0.0013841	0.00121017
	Thauera	0.0156422	0.00193184	0.00190694	0	0	0.0009716	0	0	0.00628904	0.00121038	0.00199944	0.685748	0.000990315	0	0	0.00122936	0	0.000850506	0	0	0.00284131	0.00103884	0	0	0.00116678	0.00103936	0	0		0.000974459	0.0010942	0.00108219		0	0.00538938	0.0038133	0	0	0.00228063	0.00191562	0.00315613	0	0.00205434	0	0.00121017
	Bdellovibrio	0.014786	0.000965922	0	0.00360412	0	0	0	0	0.00104817	0	0.00199944	0	0	0.303571	0	0.00122936	0.160646	0.0204122	0.0845659	0.00203182	0	0	0	0	0	0	0	0		0.0282593	0	0.00108219		0	0	0	0	0.00115375	0	0.000957809	0	0	0.00308151	0	0
	Myxococcus	0.0146872	0	0	0	0	0	0	0	0	0.00242075	0	0.00156922	0.000990315	0.00147364	0	0.00122936	0	0.000850506	0	0	0	0	0	0	0.00116678	0	0	0.984606		0	0	0		0	0	0.0038133	0	0	0	0.00287343	0	0	0.00102717	0	0
	Providencia	0.0139627	0.000965922	0.000953471	0	0	0.0009716	0.00301727	0	0	0.00121038	0.00199944	0.626118	0	0	0.00274574	0	0	0.00170101	0.00165815	0	0.00284131	0	0	0	0	0.00415744	0	0		0.000974459	0	0		0	0.00134735	0	0.00114739	0.00115375	0.00114032	0	0.00210409	0	0	0.0013841	0.00121017
	Ochrobactrum	0.0139298	0.000965922	0.000953471	0	0	0.0019432	0	0.447922	0	0.0653603	0.00199944	0	0.000990315	0.00147364	0	0.00122936	0	0.00170101	0	0	0	0.00103884	0.00224992	0.0263654	0	0.00103936	0	0		0.00194892	0	0		0	0	0	0.00114739	0	0.00342095	0.000957809	0	0	0.00205434	0.0013841	0.00121017
	Thermomonas	0.0138969	0.000965922	0.0133486	0	0	0.0213752	0	0	0.00104817	0	0.00199944	0	0.000990315	0	0	0.00122936	0.0290933	0.00255152	0	0	0.679074	0.00103884	0.00224992	0	0.00233356	0	0	0.00227392		0.00292338	0	0		0	0	0.274558	0.032127	0.0023075	0.00114032	0.000957809	0.00105204	0	0.00102717	0.0027682	0
	Rhodobacter	0.0136005	0	0	0	0	0	0	0	0.00104817	0	0.00199944	0.00156922	0.000990315	0.00147364	0	0	0.0252985	0	0.053061	0.404332	0	0	0	0	0.00116678	0.00103936	0	0.136435		0.000974459	0	0		0	0	0.0038133	0.00114739	0.00115375	0	0.000957809	0.094684	0	0	0	0
	Leptothrix	0.0131724	0	0	0	0	0	0	0.00134916	0	0	0	0	0	0	0	0	0	0	0.00165815	0.784282	0.00852394	0	0	0	0.00116678	0.00311808	0	0		0.000974459	0.0010942	0		0	0.00134735	0	0	0	0	0	0.00105204	0	0	0	0.00121017
	Caulobacter	0.0130736	0	0	0	0	0	0	0	0	0	0.00199944	0	0	0	0.00274574	0	0.283343	0	0	0.00203182	0	0	0	0	0	0.00103936	0	0.379744		0.000974459	0	0		0	0.00134735	0	0	0	0	0	0	0	0	0	0
	Phenylobacterium	0.0125138	0.0135229	0.000953471	0	0	0	0	0	0	0	0	0.00784609	0	0	0.00274574	0.100808	0.239071	0.00850506	0	0	0	0.00934958	0	0	0	0.0166298	0	0		0.000974459	0.05471	0		0	0.00134735	0	0	0.00115375	0	0	0	0	0	0	0
	Ramlibacter	0.0120857	0.012557	0	0	0.00231102	0.0009716	0	0.00134916	0.00104817	0	0.0139961	0.10043	0	0.00442093	0	0	0.0303582	0.00765456	0	0.0954955	0	0	0.00224992	0	0.00116678	0.00103936	0	0		0.0214381	0.0021884	0		0	0.00134735	0.33557	0	0	0.00228063	0.0737513	0	0	0.00102717	0	0
	Pandoraea	0.011921	0.00193184	0	0.00360412	0	0.0058296	0.0316814	0.00269833	0	0.00363113	0.00199944	0.0298151	0	0.00147364	0.00274574	0.00245872	0.00126493	0.0170101	0.00331631	0.0365727	0.0113653	0.00103884	0.00674976	0	0.00116678	0.00103936	0	0.0113696		0.00292338	0.254949	0.00324658		0	0	0	0	0	0.00570158	0	0	0	0	0.0027682	0.00121017
	Daeguia	0.0117893	0.00676146	0.00190694	0	0.00231102	0	0.00150864	0.00134916	0.00104817	0	0	0	0.00198063	0	0	0	0.0240336	0.00170101	0.00165815	0	0	0	0	0.00202811	0	0.00103936	0	0.0454783		0	0	0		0	0.00404204	0	0.103265	0.233057	0	0.00191562	0.00105204	0	0.00102717	0	0
	Serratia	0.0113612	0.00193184	0.000953471	0	0	0	0	0	0.00104817	0.00121038	0	0	0	0	0.0274574	0	0	0.0102061	0.00165815	0	0	0.00103884	0.00224992	0	0.00116678	0.106015	0	0.463879		0.000974459	0	0		0	0.00134735	0	0.00114739	0	0	0.000957809	0.00105204	0	0.00205434	0.0013841	0
	Azohydromonas	0.010966	0.061819	0.000953471	0.00360412	0	0.0009716	0	0.00134916	0	0.00121038	0	0	0.000990315	0.00294729	0.422845	0.0737617	0.00126493	0.00510304	0	0	0	0	0	0.00202811	0	0	0	0		0.000974459	0.0021884	0.00108219		0	0.00404204	0	0	0.00346125	0.0262273	0	0.00315613	0	0.00205434	0.0013841	0
	Qipengyuania	0.0106696	0.000965922	0	0	0	0.0009716	0	0.00269833	0.00104817	0.00363113	0.00199944	0.00156922	0.000990315	0	0.00549149	0.00245872	0.00126493	0	0	0	0	0	0	0.00202811	0.00116678	0.00103936	0	0		0	0.0010942	0.00216439		0.0110791	0.00134735	0.278371	0.00114739	0	0	0	0	0.780979	0.00102717	0	0
	Herbaspirillum	0.0105379	0.000965922	0	0	0	0	0	0.00269833	0.0869984	0	0	0	0.00198063	0	0	0.0467158	0	0	0	0	0	0.00103884	0	0	0.00116678	0.00207872	0.453374	0		0	0	0.00108219		0	0.00134735	0	0	0.00115375	0.00114032	0.000957809	0.00105204	0	0	0	0.00121017
	Peredibacter	0.0102415	0	0	0	0	0	0	0	0.0387824	0	0.00199944	0	0	0	0	0	0.0252985	0	0	0.172705	0	0.0228545	0	0	0	0	0.331979	0		0.000974459	0	0.00865754		0	0.00134735	0	0.00114739	0	0	0	0	0.00347102	0	0	0
	Pannonibacter	0.0102086	0.000965922	0	0	0	0.0009716	0.00150864	0.00269833	0.00104817	0.00121038	0	0.00156922	0.000990315	0	0	0.00122936	0.368094	0.000850506	0.00331631	0	0	0	0	0	0.00116678	0	0	0.00227392		0.000974459	0	0		0	0.00134735	0	0	0	0.00114032	0	0.00105204	0	0	0	0
	Buttiauxella	0.010011	0.000965922	0.00286041	0	0	0	0	0	0	0.00121038	0.00199944	0.00156922	0.000990315	0.00147364	0	0	0	0.000850506	0.00165815	0	0	0.00207768	0.00224992	0	0	0.00103936	0	0		0.00194892	0	0		3.06891	0.00134735	0	0	0	0.00114032	0	0.00105204	0.0138841	0.00205434	0	0.00121017
	Methylocella	0.0095829	0	0.000953471	0	0	0.0009716	0	0	0.00209635	0	0	0	0	0.00147364	0	0	0.0657762	0.0314687	0	0.00203182	0	0.198419	0	0	0	0	0	0		0	0.0010942	0		0	0	0	0	0.00115375	0.00114032	0.000957809	0	0	0.00102717	0	0
	Duganella	0.00954997	0.00676146	0.000953471	0	0	0.0272048	0.0241382	0	0.00524087	0	0.0139961	0.00313844	0	0	0	0	0	0.00170101	0.00165815	0.274295	0.133542	0	0	0	0.00116678	0	0	0		0	0.0175072	0		0	0.00404204	0	0	0.00115375	0.00228063	0	0.00315613	0	0	0.0179933	0
	Muricoccus	0.00908894	0	0.000953471	0	0.598553	0	0.00150864	0.00134916	0.00209635	0	0	0	0	0	0	0	0.00126493	0.000850506	0	0	0	0	0	0.00202811	0	0	0	0		0.000974459	0.0010942	0.00108219		0	0	0	0	0.00115375	0.00114032	0.000957809	0	0.00694203	0.00102717	0	0
	Methylorosula	0.00892428	0	0	0	0	0	0.00150864	0	0.00104817	0	0	0	0	0	0	0.00122936	0.279549	0.00170101	0	0.0609545	0	0	0	0.00405622	0	0.00207872	0	0		0.000974459	0	0		0	0.00269469	0	0.00114739	0	0	0	0	0	0.00308151	0.0027682	0.00242034
	Pseudacidovorax	0.00882549	0.000965922	0.00190694	0	0.00231102	0.0009716	0	0	0	0	0.00199944	0	0.000990315	0	0	0.00122936	0.00126493	0	0	0	0	0	0.56473	0	0.00116678	0	0	0		0	0	0.00108219		0	0.00134735	0	0	0	0.00114032	0.00287343	0	0	0	0	0.00121017
	HdN1	0.00852911	0.000965922	0	0	0	0.0009716	0	0.00134916	0	0	0	0	0	0	0	0.00122936	0	0.000850506	0.00165815	0	0.696122	0.00103884	0	0	0.00233356	0.00103936	0	0		0	0	0		0	0	0	0	0	0.00114032	0	0	0	0.00102717	0	0.00242034
	Zymomonas	0.00846325	0.00193184	0	0	0.00231102	0	0	0	0.00104817	0	0.00199944	0	0	0	0	0	0.00126493	0	0	0	0	0	0	0	0	0.00103936	0.376573	0		0.00194892	0.0010942	0		0	0.00134735	0.354637	0	0	0	0	0	0	0.00102717	0	0
	Zoogloea	0.00836446	0	0	0	0	0.0330344	0	0	0	0.00242075	0.00199944	0.309136	0	0.00147364	0	0.00122936	0	0	0	0.00203182	0	0	0	0	0	0.00207872	0	0		0.000974459	0	0.00216439		0	0	0	0	0	0.00912253	0	0	0	0.00102717	0.0027682	0.00121017
	Alcaligenes	0.00823273	0	0	0	0.559266	0.0009716	0.00150864	0	0	0	0	0	0	0	0	0	0.00126493	0	0	0	0	0	0	0	0	0	0	0		0	0	0.00108219		0	0	0.0038133	0	0.00115375	0	0	0.00105204	0	0	0	0.00121017
	Ellin6067	0.0077717	0	0	0	0	0	0.00150864	0	0	0.0242075	0	0	0	0	0	0.00122936	0	0	0.00165815	0	0	0	0	0	0	0	0	0		0.000974459	0	0.00108219		0	0	0.793167	0	0	0	0.000957809	0.00105204	0	0	0.0013841	0
	Uruburuella	0.00770584	0	0.000953471	0	0	0	0	0.00134916	0.00104817	0	0	0.178891	0	0	0	0	0	0	0	0	0	0	0	0	0	0.00103936	0.279952	0		0	0	0		0	0	0	0	0	0	0.000957809	0.00105204	0	0	0	0.00121017
	Psychroglaciecola	0.00750825	0	0.000953471	0	0	0.0009716	0.00150864	0	0.00314452	0	0.00399888	0	0	0	0	0.00122936	0.263105	0	0	0	0	0.00103884	0	0	0.00233356	0	0	0		0	0	0.00108219		0	0.00134735	0	0	0	0.00114032	0.00191562	0	0	0.00102717	0.0013841	0.00121017
	Rhizobacter	0.00711308	0.000965922	0	0	0	0.0009716	0	0	0.00209635	0.00242075	0.00199944	0	0	0.00147364	0	0	0.140407	0	0.111096	0	0	0	0	0.00202811	0	0	0	0		0.00194892	0.0010942	0		0	0	0	0.00114739	0.00346125	0.0205257	0.00191562	0.00105204	0	0	0.0013841	0
	Erwinia	0.00661912	0	0.000953471	0	0.00462203	0	0	0	0	0	0	0.293444	0.000990315	0	0	0	0.00126493	0	0	0.00203182	0	0	0	0	0.00233356	0	0	0		0	0	0.00108219		0	0.00134735	0	0.00114739	0	0.00228063	0	0	0	0.00102717	0	0
	Kinneretia	0.0064874	0	0	0	0	0	0	0	0.0167708	0	0	0	0	0	0	0	0.00126493	0	0	0.101591	0	0	0	0	0.00116678	0	0.294817	0		0.00194892	0	0		0	0.00269469	0	0	0	0	0.00383123	0.00210409	0	0	0	0
	uncultured_delta_proteobacterium	0.00635567	0	0	0	0.00231102	0	0	0	0	0	0	0	0.000990315	0.00147364	0	0	0	0	0	0	0	0	0	0	0	0	0	0.00227392		0	0	0		2.08287	0	0	0	0	0	0	0	0.00347102	0	0	0
	Rhodoplanes	0.00609222	0	0	0	0	0	0	0	0	0	0	0	0	0	0.42559	0	0.0328881	0	0	0	0	0	0	0	0	0	0	0		0.000974459	0	0		0	0	0	0	0	0.00114032	0	0	0.00347102	0.00102717	0	0
	Hyphomicrobium	0.00579585	0.000965922	0	0	0	0.0019432	0.00150864	0	0	0	0.00199944	0	0	0	0	0	0.180884	0	0.0265305	0	0.00284131	0.00207768	0	0	0.00116678	0	0	0		0	0.0010942	0.00108219		0.0110791	0	0	0.00114739	0.00115375	0.00114032	0	0.00105204	0	0.00102717	0	0
	Kaistia	0.00579585	0	0.000953471	0	0	0	0.00150864	0.00134916	0	0	0	0	0.000990315	0	0	0.00122936	0.204918	0.000850506	0.00165815	0.00203182	0	0.00103884	0	0	0	0.00103936	0	0		0	0	0		0	0	0.0038133	0	0	0	0	0	0	0.00102717	0.0027682	0
	Candidatus_Berkiella	0.00576291	0	0	0	0.388251	0.0019432	0	0	0	0	0	0	0	0	0	0	0	0.000850506	0	0	0	0	0	0	0	0	0	0		0.00194892	0	0		0	0.00134735	0	0	0	0	0	0	0	0.00102717	0	0
	Skermanella	0.0055324	0	0.000953471	0	0	0.0009716	0	0	0	0	0	0	0	0	0	0	0.0215037	0.000850506	0.00331631	0.00203182	0	0	0	0	0	0	0	0		0	0	0.00216439		0	0	0	0.0608119	0.00115375	0.046753	0.0459748	0	0	0	0	0
	Rhodopseudomonas	0.00540067	0	0	0	0	0.0009716	0	0	0	0.0145245	0	0	0.00198063	0.00294729	0	0.00122936	0.1695	0.00425253	0	0.00406364	0	0.00207768	0	0	0	0	0	0		0	0	0		0	0	0	0.00114739	0	0	0.000957809	0	0	0.00102717	0	0
	Psychrobacter	0.00533481	0.000965922	0	0	0	0.0126308	0	0.0971398	0.00104817	0.00242075	0	0	0.000990315	0	0	0	0	0.0136081	0	0.0426682	0	0.0342818	0	0	0	0	0	0		0	0	0		0	0	0	0	0	0	0	0	0	0.00205434	0	0
	Haliangium	0.00526895	0	0	0.00360412	0	0	0	0	0.00209635	0	0.00399888	0	0	0	0.00274574	0	0.0316232	0	0	0	0	0	0	0	0	0.00103936	0	0.291061		0	0	0		0	0	0	0	0	0	0	0	0	0	0	0
	Ideonella	0.00526895	0	0	0	0.24959	0	0	0	0	0	0	0	0	0	0	0	0	0.000850506	0	0.0162545	0.10797	0	0	0	0.00116678	0	0	0		0.000974459	0	0		0	0	0.0038133	0	0	0.00114032	0.000957809	0	0	0	0	0
	Paenirhodobacter	0.00497257	0	0	0	0	0	0.00150864	0.0499191	0	0	0	0	0	0	0	0	0	0.000850506	0.00165815	0.221468	0	0	0	0	0	0	0	0		0	0.0010942	0		0	0	0	0	0	0	0	0	0	0	0.0013841	0
	Bordetella	0.00487378	0.000965922	0	0	0	0	0	0.0890448	0.00104817	0	0	0	0	0.00147364	0	0	0	0	0	0	0	0	0	0	0.0910088	0	0	0		0	0	0		0	0	0	0	0	0	0	0	0	0	0.0013841	0
	Mitsuaria	0.00484085	0	0	0	0	0	0	0	0	0	0.00199944	0	0	0	0	0	0	0	0.00331631	0.286486	0	0.00103884	0	0	0.00116678	0	0	0		0.000974459	0	0		0	0	0	0	0	0	0	0	0	0	0	0
	Brevundimonas	0.0045774	0	0	0	0	0.0077728	0	0.00134916	0	0.00121038	0	0.00313844	0	0.00294729	0.00549149	0	0.0796903	0.00170101	0	0	0	0.0353206	0	0	0.00233356	0.00103936	0.00990982	0		0	0	0		0	0.00269469	0	0	0	0	0.00766247	0	0.0242971	0	0	0
	Defluviicoccus	0.0045774	0	0	0	0	0.0009716	0	0	0.00104817	0	0	0.00156922	0	0	0	0.0725324	0.00758956	0	0	0	0	0	0	0	0	0	0	0		0	0	0		0.775537	0	0	0	0	0	0	0	0.00347102	0	0	0
	Luteimonas	0.0045774	0	0	0	0	0	0	0	0	0	0	0	0	0	0	0	0.0227687	0	0	0	0	0	0	0	0.06884	0.00103936	0	0		0	0	0.00108219		0	0.0431151	0	0.00114739	0.0253825	0	0	0	0	0.00308151	0.0027682	0
	Oceanobacter	0.00451154	0	0	0	0.29581	0	0.00150864	0	0	0	0.00199944	0.00156922	0	0	0.00274574	0	0	0	0	0	0	0	0	0	0	0	0	0.00227392		0	0	0.00108219		0	0	0	0.00114739	0	0	0	0	0	0	0	0.00242034
	Rhodovarius	0.00447861	0	0	0	0.298121	0	0.00150864	0	0	0.00121038	0	0	0.000990315	0	0	0	0.00126493	0	0	0	0	0	0	0	0	0	0	0		0	0	0.00216439		0	0	0	0	0	0	0	0.00105204	0	0	0	0
	uncultured_Sorangiineae_bacterium	0.00444568	0.000965922	0.000953471	0	0.286566	0	0	0	0	0.00121038	0	0	0	0.00147364	0	0	0	0.00170101	0	0	0	0	0	0	0.00116678	0	0	0		0	0	0		0	0	0	0	0	0.00228063	0.000957809	0.00105204	0	0	0	0
	Hydrogenophaga	0.00434688	0	0	0	0	0	0	0	0	0	0	0.0439381	0	0.116418	0	0	0	0	0	0	0	0	0	0	0.00116678	0	0	0		0.000974459	0.0196956	0		0	0.00134735	0	0.00229479	0	0	0.000957809	0.00105204	0	0	0	0
	Schlegelella	0.00434688	0.000965922	0	0	0	0	0	0	0.00104817	0.00242075	0.00199944	0.0251075	0	0.00147364	0	0	0.115108	0	0	0	0	0	0	0.00202811	0	0	0	0		0.000974459	0	0		0	0	0	0.0126213	0.0023075	0.00114032	0.000957809	0.00105204	0	0	0	0.00121017
	Pseudochrobactrum	0.00418223	0	0	0	0	0	0	0	0	0	0	0	0	0	0	0	0.155586	0	0	0	0	0	0	0	0	0.00103936	0	0		0.000974459	0	0		0	0	0	0.00114739	0	0	0	0	0	0	0	0.00121017
	Tardiphaga	0.00405051	0	0	0	0	0	0	0	0	0	0	0	0	0	0	0	0.0670411	0	0	0	0	0	0	0	0	0	0	0		0.000974459	0	0		0	0.00134735	0	0	0	0.00114032	0.00191562	0.0683829	0	0	0	0
	Citrobacter	0.00388585	0	0	0	0.263456	0	0	0	0	0	0.00199944	0	0.000990315	0	0	0	0	0	0	0	0	0	0	0.00202811	0	0	0	0		0	0.0010942	0		0	0	0	0	0	0	0	0	0	0	0	0
	Steroidobacter	0.00381999	0	0	0	0	0	0	0	0	0.00121038	0	0.00156922	0	0	0	0	0.0303582	0	0	0	0	0	0	0	0.00466712	0	0	0		0	0.093007	0		0	0.00134735	0	0	0	0	0	0	0	0	0	0
	Aeromona	0.0037212	0	0.000953471	0.0108124	0	0.0252616	0.00452591	0.0566649	0.0041927	0	0	0.00156922	0	0	0.0192202	0	0.0113843	0	0	0.00203182	0.00568263	0.00103884	0.00224992	0	0.00116678	0.00623616	0.00247746	0		0	0	0		0	0	0.0038133	0.00229479	0	0	0	0.00105204	0	0	0	0
	Swaminathania	0.00365533	0.000965922	0	0	0	0.0009716	0.00150864	0	0	0	0	0	0	0	0	0	0	0	0	0	0	0	0	0.00405622	0.00116678	0.00103936	0.00247746	0		0	0.0010942	0.101726		0	0.00134735	0.0076266	0	0.00115375	0	0.00191562	0.00105204	0	0.00102717	0	0
	Sphingoaurantiacus	0.00329309	0	0.000953471	0	0	0.0019432	0.00150864	0	0	0.0254179	0	0.0988607	0.00198063	0	0	0	0	0.000850506	0	0	0	0	0	0.00202811	0.00116678	0	0	0		0.000974459	0	0.00541096		0	0	0	0	0	0	0	0.00105204	0	0	0	0
	Oligoflexus	0.00326016	0	0	0	0	0	0	0	0	0	0	0	0	0	0	0	0.121433	0	0	0	0	0	0	0	0	0	0	0		0	0	0		0	0	0	0	0	0	0.00191562	0	0	0.00102717	0	0
	Hydrogenophilus	0.00296378	0	0	0	0	0.0009716	0.00150864	0	0	0.00121038	0	0.072184	0	0	0	0	0	0.0153091	0.00165815	0.00203182	0.00284131	0.0145438	0	0	0	0	0	0		0	0	0		0	0	0	0	0.00115375	0.00570158	0	0	0	0	0	0
	Carica_papaya_(papaya)	0.00283206	0	0	0	0.00231102	0	0	0	0	0	0	0.00156922	0	0	0	0	0	0.000850506	0	0	0	0	0	0	0	0	0	0		0.000974459	0.0853476	0		0	0	0.0114399	0	0	0	0.000957809	0	0	0	0	0
	Afipia	0.0027662	0	0	0	0	0	0	0	0	0	0	0	0	0.00147364	0	0	0.00252985	0	0	0	0	0.00103884	0	0	0	0	0	0		0.000974459	0	0		0.0443164	0.00134735	0	0	0	0	0	0	0.256855	0	0	0
	Dechloromonas	0.00273327	0	0	0	0	0.0272048	0.00150864	0	0	0	0.0739793	0.00156922	0.000990315	0	0	0	0	0	0.00165815	0	0	0.00103884	0	0	0	0	0	0		0	0	0		0	0	0	0	0	0.0136838	0	0	0	0	0	0.00121017
	Ellin6055	0.00263448	0	0.000953471	0	0	0	0.00150864	0	0	0	0	0.00156922	0.000990315	0.00147364	0	0	0.0531269	0.00850506	0	0	0	0	0	0	0	0	0	0		0	0	0		0	0.00134735	0	0.00114739	0	0	0	0	0	0	0.0290661	0
	Azospirillum	0.00253568	0.0106251	0	0	0	0	0	0	0	0.00121038	0	0	0	0	0	0	0	0.000850506	0	0	0	0	0	0	0.00116678	0	0	0		0	0	0.00216439		0	0	0	0.0688437	0	0	0	0	0	0	0	0.00121017
	Alishewanella	0.00250275	0	0	0	0	0	0.00150864	0.00134916	0	0	0	0	0	0	0	0	0	0	0	0.132068	0	0	0	0.00202811	0	0	0	0		0	0	0		0	0	0	0	0	0.00912253	0	0	0	0	0	0
	Enterobacter	0.00246982	0.00193184	0	0	0	0.0116592	0.0301727	0.00134916	0	0	0.00399888	0	0	0	0.0137287	0.00122936	0	0	0	0	0	0.013505	0	0	0	0	0	0		0.000974459	0	0.00757535		0	0	0	0	0	0.0114032	0.000957809	0	0	0	0	0
	Neisseria	0.00246982	0	0	0	0	0.0009716	0	0	0	0	0	0	0	0	0	0.0909728	0	0	0	0	0	0	0	0	0	0	0	0		0	0	0		0	0	0	0	0	0	0	0	0	0	0	0
	Brachymonas	0.00240396	0	0	0	0	0	0	0.00539665	0	0	0	0	0	0.0972605	0	0.00122936	0	0	0	0	0	0	0	0	0	0	0	0		0.000974459	0	0		0	0	0	0	0	0	0	0	0	0	0.0013841	0
	Nelumbo_nucifera	0.00237103	0	0	0	0.00231102	0	0	0	0	0	0.0099972	0	0	0	0	0	0	0	0	0	0	0	0	0	0	0	0	0		0	0	0		0	0	0.251678	0	0	0	0	0	0	0	0	0
	Candidimonas	0.0023381	0	0	0	0	0	0	0	0	0	0	0	0	0	0	0	0.0632463	0	0	0	0.00284131	0	0	0	0	0.00103936	0	0		0	0	0		0	0	0	0	0	0.021666	0	0	0	0	0	0
	Limnobacter	0.0022393	0.0222162	0.000953471	0	0	0	0	0	0	0	0	0	0.000990315	0	0	0	0	0.00935557	0	0	0	0	0	0	0	0	0	0		0	0	0		0	0.00134735	0.0038133	0	0	0	0.000957809	0	0	0	0.040139	0
	Haemophilus	0.00220637	0	0	0	0	0	0	0	0	0	0	0	0	0	0	0.00122936	0	0	0	0	0	0.0103884	0.00224992	0	0	0	0	0		0	0	0		0	0	0	0	0.00115375	0.0490336	0	0	0	0	0.0152251	0
	Kluyvera	0.00217344	0	0.000953471	0	0	0	0.0241382	0	0	0	0	0	0	0	0	0	0	0.0382728	0	0.00203182	0	0	0	0	0.00116678	0	0	0		0.000974459	0	0		0	0	0	0.00114739	0	0	0	0	0	0	0	0
	Jakoba_bahamiensis	0.00194293	0	0	0	0	0	0	0	0	0	0	0	0.000990315	0	0	0	0	0	0	0	0	0	0	0	0	0	0	0		0	0	0		0	0	0.221171	0	0	0	0	0	0	0	0	0
	Acidicaldus	0.0018112	0	0	0	0	0	0	0	0	0	0	0	0	0	0	0	0	0	0	0	0	0	0	0	0	0	0	0		0	0	0.00108219		0	0	0.205918	0	0	0	0	0	0	0	0	0
	Caenimonas; s__uncultured_bacterium	0.0018112	0	0	0	0	0	0	0	0	0	0	0	0	0	0	0.00122936	0.0202388	0	0	0	0	0	0	0	0	0	0	0		0.000974459	0	0		0	0	0	0.0413062	0	0	0	0	0	0.00102717	0	0
	Rickettsiella	0.0018112	0.000965922	0	0	0	0	0	0	0	0	0	0	0	0	0	0	0	0	0	0.109718	0	0	0	0	0	0	0	0		0	0	0		0	0	0	0	0	0	0	0	0	0	0	0
	Geobacter	0.00177827	0	0.000953471	0	0	0	0	0	0	0	0	0	0	0	0	0	0	0	0	0	0	0	0	0	0	0	0	0		0	0	0		0	0	0.202105	0	0	0	0	0	0	0	0	0
	uncultured_delta_proteobacterium	0.00164655	0	0	0	0	0	0	0	0	0	0	0	0	0	0	0	0	0	0	0.0995591	0	0	0	0	0	0	0	0		0	0	0		0	0	0	0	0	0	0	0.00105204	0	0	0	0
	Rhodopila	0.00154775	0	0	0	0	0	0	0	0	0	0	0	0	0	0	0	0	0.000850506	0	0	0	0.0467479	0	0	0	0	0	0		0	0	0		0	0	0	0	0	0	0	0.00105204	0	0	0	0
	Thiothrix	0.00154775	0	0	0	0	0	0	0	0	0	0	0	0	0	0	0	0.0594515	0	0	0	0	0	0	0	0	0	0	0		0	0	0		0	0	0	0	0	0	0	0	0	0	0	0
	Agaricicola	0.00144896	0	0	0	0	0	0.00150864	0	0	0.00121038	0	0	0	0	0	0.00122936	0.0303582	0	0	0	0	0.00103884	0	0	0	0	0	0		0.000974459	0	0		0	0.0188628	0	0	0	0	0	0	0	0.00102717	0	0
	Sorangium	0.00144896	0	0	0	0	0	0	0	0	0	0	0	0	0	0	0	0	0	0	0	0	0	0	0	0	0	0	0		0	0	0		0	0	0	0	0	0	0.0421436	0	0	0	0	0
	Nannocystis	0.0013831	0.000965922	0	0	0	0	0	0	0	0.048415	0	0	0	0	0	0	0	0	0.00165815	0	0	0	0	0	0	0	0	0		0	0	0		0	0	0	0	0	0	0	0	0	0	0	0
	Candidatus_Cryptoprodotis	0.00121844	0	0	0	0	0	0	0	0	0	0	0	0	0	0	0.00122936	0.0442724	0	0	0	0	0	0	0	0	0	0	0		0	0	0		0	0	0	0	0	0	0.000957809	0	0	0	0	0
	Chelatococcus	0.00121844	0.000965922	0	0	0	0	0	0	0	0	0	0	0	0	0	0	0.0455373	0	0	0	0	0	0	0	0	0	0	0		0	0	0		0	0	0	0	0	0	0	0	0	0	0	0
	Enhydrobacter	0.00121844	0	0	0	0	0.0009716	0	0.00404749	0	0.00121038	0	0.00156922	0	0.00147364	0	0	0.0101194	0.000850506	0	0.02235	0.0142066	0	0	0.00405622	0	0	0	0.00227392		0	0	0		0	0	0	0	0	0	0	0.00105204	0	0	0.0013841	0
	Piscinibacter	0.00121844	0	0.0343249	0	0	0	0	0	0	0	0	0	0	0	0	0	0	0	0.00165815	0	0	0	0	0	0	0	0	0		0	0	0		0	0	0	0	0	0	0	0	0	0	0	0
	Craurococcus	0.00108672	0	0	0	0	0	0	0	0	0.0133141	0	0	0	0	0	0	0	0.0119071	0	0	0	0	0	0	0	0	0	0		0	0	0.00865754		0	0	0	0	0	0	0	0	0	0	0	0
	Rubritepida	0.00108672	0	0	0	0	0	0	0	0	0	0	0	0	0	0	0	0.0139142	0	0	0	0	0	0	0	0	0	0	0		0	0	0		0	0	0	0	0	0.00114032	0	0	0.0728914	0	0	0
	Morganella	0.00105379	0.000965922	0	0	0	0	0	0	0	0	0	0	0	0	0	0	0	0	0	0	0	0	0	0	0	0	0	0		0	0	0		0	0	0.110586	0	0	0	0	0.00105204	0	0.00102717	0	0
	uncultured_soil_bacterium	0.00105379	0	0	0	0	0	0	0	0	0	0	0	0	0	0	0	0	0	0	0	0	0	0	0	0	0	0	0		0	0	0		0	0	0	0	0	0	0.0296921	0.00105204	0	0	0	0
	Rickettsia	0.00102086	0	0	0	0	0	0	0	0.00104817	0	0	0	0	0	0	0	0.0366829	0	0	0	0	0	0	0.00202811	0	0	0	0		0	0	0		0	0	0	0	0	0	0	0	0	0	0	0
	Tatumella	0.000987928	0	0	0	0	0	0	0.00134916	0	0	0	0	0	0	0	0	0.00126493	0	0	0	0	0.0290876	0	0	0	0	0	0		0	0	0		0	0	0	0	0	0	0	0	0	0	0	0
	Vitreoscilla	0.000954997	0	0	0	0	0.0281764	0	0	0	0	0	0	0	0	0	0	0	0	0	0	0	0	0	0	0	0	0	0		0	0	0		0	0	0	0	0	0	0	0	0	0	0	0
	Pseudolabrys	0.000889135	0	0	0	0	0	0	0	0	0	0	0	0	0	0	0	0.034153	0	0	0	0	0	0	0	0	0	0	0		0	0	0		0	0	0	0	0	0	0	0	0	0	0	0
	Burkholderia-Caballeronia-Paraburkholderia	0.000823273	0.00482961	0	0	0	0	0	0	0	0	0	0	0	0	0	0	0	0.00170101	0	0	0	0	0	0	0	0	0	0		0	0	0		0	0	0	0.0206531	0	0	0	0	0	0	0	0
	Endobacter	0.000823273	0	0	0	0	0	0	0	0	0	0	0	0	0	0	0.00245872	0	0	0	0	0	0	0	0	0	0	0	0		0.0214381	0	0		0	0	0	0	0	0	0	0	0.00347102	0	0	0
	Tepidiphilus	0.000823273	0	0	0	0	0	0	0	0	0	0	0	0	0.00147364	0	0	0.0290933	0	0	0	0	0	0	0	0	0	0	0		0	0	0.00108219		0	0	0	0	0	0	0	0	0	0	0	0
	Xylophilus	0.000823273	0	0	0	0	0	0	0	0	0	0	0	0	0	0	0	0.0303582	0	0	0	0	0	0	0	0	0	0	0		0	0	0		0	0	0	0	0	0.00114032	0	0	0	0	0	0
	Hahella	0.000790343	0	0	0	0	0	0	0	0	0	0.00799776	0	0	0	0	0	0	0	0	0	0	0	0	0	0	0	0	0		0	0	0		0	0	0	0	0.0219212	0	0	0	0	0	0	0.00121017
	OM27_clade	0.000790343	0	0	0	0	0	0	0	0	0	0	0	0	0	0	0	0	0	0	0.00203182	0	0	0	0	0	0	0	0		0	0	0.00108219		0	0	0.0800793	0	0	0	0	0	0	0	0.0013841	0
	Aquicella	0.000757412	0	0	0	0	0	0.03319	0	0	0	0	0	0	0	0	0	0	0	0	0	0	0	0	0	0	0	0	0		0	0	0		0	0	0	0	0	0	0	0	0	0	0	0.00121017
	Hirschia	0.000757412	0	0	0	0	0	0	0	0	0	0	0	0	0	0	0	0.0290933	0	0	0	0	0	0	0	0	0	0	0		0	0	0		0	0	0	0	0	0	0	0	0	0	0	0
	Polyangium	0.00069155	0	0	0	0	0	0	0	0	0	0	0	0	0	0	0	0	0.0178606	0	0	0	0	0	0	0	0	0	0		0	0	0		0	0	0	0	0	0	0	0	0	0	0	0
	Rheinheimera	0.00069155	0	0.000953471	0	0	0	0	0.00134916	0	0	0	0	0	0	0	0	0	0	0	0	0	0.0176603	0	0	0	0	0.00247746	0		0.000974459	0	0		0	0	0	0	0	0	0	0	0	0	0	0
	Azospira	0.000658619	0	0	0	0	0	0	0	0	0	0	0	0	0	0	0	0	0	0	0.00203182	0	0	0	0	0	0	0	0		0	0	0		0	0	0	0	0	0.021666	0	0	0	0	0	0
	Belnapia	0.000658619	0	0	0	0	0	0	0	0	0	0	0	0	0.00147364	0	0	0	0.00170101	0	0	0	0	0	0	0	0	0	0		0.000974459	0	0		0	0	0	0	0	0	0	0	0	0	0.0221456	0
	BIyi10	0.000658619	0	0	0	0	0	0	0	0	0	0	0	0	0	0	0	0	0	0.0331631	0	0	0	0	0	0	0	0	0		0	0	0		0	0	0	0	0	0	0	0	0	0	0	0
	Labrys	0.000658619	0	0	0	0	0	0	0	0	0.0217868	0	0	0	0	0	0	0	0	0	0	0	0	0	0	0	0	0	0		0.000974459	0	0		0	0	0	0	0	0	0.000957809	0	0	0	0	0
	Kerstersia	0.000625688	0	0	0	0	0	0	0.0256341	0	0	0	0	0	0	0	0	0	0	0	0	0	0	0	0	0	0	0	0		0	0	0		0	0	0	0	0	0	0	0	0	0	0	0
	Herminiimonas	0.000592757	0.0173866	0	0	0	0	0	0	0	0	0	0	0	0	0	0	0	0	0	0	0	0	0	0	0	0	0	0		0	0	0		0	0	0	0	0	0	0	0	0	0	0	0
	Legionella	0.000592757	0	0	0	0	0	0	0	0	0	0	0	0	0	0	0	0	0	0	0	0	0	0	0	0	0	0	0		0	0	0		0	0	0	0.0206531	0	0	0	0	0	0	0	0
	Pigmentiphaga	0.000592757	0	0	0	0	0	0	0	0	0	0	0	0	0	0	0	0.0202388	0	0	0	0	0	0	0	0	0	0	0		0	0.0010942	0		0	0	0	0	0.00115375	0	0	0	0	0	0	0
	Succinivibrio	0.000592757	0	0	0	0	0	0	0	0	0	0	0	0	0	0	0	0	0	0	0	0	0	0	0	0	0	0	0		0	0	0		0	0	0	0.0206531	0	0	0	0	0	0	0	0
	SWB02	0.000592757	0	0	0	0	0	0	0	0	0	0	0	0	0	0	0	0.0202388	0	0	0	0	0	0	0	0	0	0	0		0	0	0		0	0	0	0	0.00115375	0	0	0.00105204	0	0	0	0
	Bradyrhizobium	0.000559826	0.000965922	0	0	0	0.0087444	0	0	0	0	0	0	0	0	0	0	0	0.000850506	0	0	0.00568263	0	0	0.00202811	0	0	0	0.00227392		0	0	0.00108219		0	0	0	0	0	0.00114032	0	0	0	0	0	0
	Candidatus_Megaira	0.000559826	0	0	0	0	0	0	0	0.017819	0	0	0	0	0	0	0	0	0	0	0	0	0	0	0	0	0	0	0		0	0	0		0	0	0	0	0	0	0	0	0	0	0	0
	Enterobacillus	0.000559826	0	0	0	0	0	0	0	0	0	0	0	0	0	0	0	0	0.0144586	0	0	0	0	0	0	0	0	0	0		0	0	0		0	0	0	0	0	0	0	0	0	0	0	0
	Loktanella	0.000559826	0	0	0	0	0	0	0	0	0.0205764	0	0	0	0	0	0	0	0	0	0	0	0	0	0	0	0	0	0		0	0	0		0	0	0	0	0	0	0	0	0	0	0	0
	Rhizobiales_bacterium_GB10	0.000559826	0	0	0	0	0	0	0	0	0	0	0	0	0	0	0	0	0	0	0	0	0.0166215	0	0	0	0	0	0		0	0	0		0	0	0	0	0.00115375	0	0	0	0	0	0	0
	Klebsiella	0.000526895	0	0	0.0108124	0	0.0068012	0	0	0	0	0	0	0	0	0	0	0	0.00255152	0	0	0	0	0.00449984	0	0	0	0	0		0	0	0		0	0	0	0	0	0	0	0	0	0	0.0013841	0
	Moraxella	0.000526895	0	0	0	0	0	0	0	0	0	0	0	0	0	0	0	0	0.0136081	0	0	0	0	0	0	0	0	0	0		0	0	0		0	0	0	0	0	0	0	0	0	0	0	0
	Panacagrimonas	0.000526895	0	0	0	0	0	0	0	0	0	0	0.00156922	0	0	0	0	0	0	0	0	0	0	0	0	0	0	0	0.0318348		0	0	0		0	0	0	0	0	0	0.000957809	0	0	0	0	0
	Aminobacter	0.000493964	0	0	0	0	0	0	0	0	0	0	0.00156922	0	0	0	0	0.017709	0	0	0	0	0	0	0	0	0	0	0		0	0	0		0	0	0	0	0	0	0	0	0	0	0	0
	Desulfovibrio	0.000493964	0	0	0	0	0	0	0	0	0	0	0	0	0	0	0	0	0.0119071	0	0	0	0	0	0	0	0	0	0		0	0	0		0	0	0	0	0	0	0.000957809	0	0	0	0	0
	Pelagibacterium	0.000493964	0.012557	0	0	0	0	0	0	0	0	0	0	0.000990315	0	0	0	0	0	0	0	0	0	0	0	0	0	0	0		0	0	0		0	0.00134735	0	0	0	0	0	0	0	0	0	0
	Lautropia	0.000461033	0	0	0	0	0	0	0	0	0	0	0	0	0	0	0	0.017709	0	0	0	0	0	0	0	0	0	0	0		0	0	0		0	0	0	0	0	0	0	0	0	0	0	0
	Magnetospirillum	0.000461033	0	0	0	0	0	0	0	0	0	0	0	0	0	0	0	0	0	0.00165815	0	0	0	0	0	0	0	0	0		0	0	0		0	0	0	0	0	0.0148241	0	0	0	0	0	0
	Cronobacter	0.000428102	0	0	0.00720825	0	0	0	0	0	0.00847263	0	0	0	0	0	0	0	0.00255152	0	0	0	0	0	0	0	0.00103936	0	0		0	0	0		0	0	0	0	0	0	0	0	0	0	0	0
	Marinobacterium	0.000428102	0.012557	0	0	0	0	0	0	0	0	0	0	0	0	0	0	0	0	0	0	0	0	0	0	0	0	0	0		0	0	0		0	0	0	0	0	0	0	0	0	0	0	0
	Qingshengfania	0.000428102	0	0	0	0	0	0	0	0	0	0	0	0.0128741	0	0	0	0	0	0	0	0	0	0	0	0	0	0	0		0	0	0		0	0	0	0	0	0	0	0	0	0	0	0
	Reclinomonas_americana	0.000428102	0	0	0	0	0	0	0	0	0	0	0	0	0	0	0	0	0	0.0198979	0	0	0	0	0	0	0.00103936	0	0		0	0	0		0	0	0	0	0	0	0	0	0	0	0	0
	PMMR1	0.000395171	0	0	0	0	0	0	0	0	0	0.0239933	0	0	0	0	0	0	0	0	0	0	0	0	0	0	0	0	0		0	0	0		0	0	0	0	0	0	0	0	0	0	0	0
	Idiomarina_sp.	0.00036224	0	0	0	0	0	0	0	0	0	0	0	0	0	0	0	0.0139142	0	0	0	0	0	0	0	0	0	0	0		0	0	0		0	0	0	0	0	0	0	0	0	0	0	0
	Tolumonas	0.00036224	0	0	0	0	0	0	0	0	0	0	0	0	0	0	0	0.0139142	0	0	0	0	0	0	0	0	0	0	0		0	0	0		0	0	0	0	0	0	0	0	0	0	0	0
	Candidatus_Riegeria	0.000296378	0	0.00858124	0	0	0	0	0	0	0	0	0	0	0	0	0	0	0	0	0	0	0	0	0	0	0	0	0		0	0	0		0	0	0	0	0	0	0	0	0	0	0	0
	Chthonobacter	0.000296378	0	0	0	0	0	0	0	0	0	0	0	0	0	0	0	0	0	0	0	0	0	0	0	0	0	0	0		0	0	0.00432877		0	0	0	0.00573697	0	0	0	0	0	0	0	0
	Paucibacter	0.000296378	0	0	0	0	0	0	0	0.00104817	0	0	0	0	0	0	0	0	0	0.00994893	0	0	0	0	0	0	0	0	0		0	0.0010942	0		0	0	0	0	0	0	0	0	0	0.00102717	0	0
	Verticia	0.000263448	0	0	0	0	0	0	0	0	0	0	0	0	0	0	0	0	0	0	0	0	0.00831074	0	0	0	0	0	0		0	0	0		0	0	0	0	0	0	0	0	0	0	0	0
	Azoarcus	0.000230517	0	0	0	0	0	0	0	0	0	0	0	0	0	0	0	0.00885448	0	0	0	0	0	0	0	0	0	0	0		0	0	0		0	0	0	0	0	0	0	0	0	0	0	0
	Corticibacterium	0.000164655	0	0	0	0	0	0	0	0	0	0	0	0	0	0	0	0.00632463	0	0	0	0	0	0	0	0	0	0	0		0	0	0		0	0	0	0	0	0	0	0	0	0	0	0
	Haematobacter	0.000164655	0.000965922	0	0	0	0	0.00150864	0	0	0	0	0	0	0	0	0	0	0.000850506	0	0	0	0	0	0	0	0.00103936	0	0		0	0	0		0	0	0	0	0	0	0.000957809	0	0	0	0	0
	Neo-b11	0.000164655	0	0	0	0	0	0	0	0	0	0	0	0	0	0	0	0	0	0	0	0	0.00519421	0	0	0	0	0	0		0	0	0		0	0	0	0	0	0	0	0	0	0	0	0
	Ottowia	0.000164655	0	0	0	0	0	0	0	0	0	0	0	0	0	0	0	0.00379478	0	0	0	0	0	0	0.00202811	0	0	0	0		0.000974459	0	0		0	0	0	0	0	0	0	0	0	0	0	0
	Phreatobacter	0.000164655	0	0	0	0	0	0	0	0	0	0	0	0	0	0	0	0.00632463	0	0	0	0	0	0	0	0	0	0	0		0	0	0		0	0	0	0	0	0	0	0	0	0	0	0
	Azonexus	0.000131724	0	0	0	0	0	0	0	0	0	0	0	0	0	0	0	0	0	0	0	0.0113653	0	0	0	0	0	0	0		0	0	0		0	0	0	0	0	0	0	0	0	0	0	0
	Ipomoea_purpurea_(common_morning-glory)	0.000131724	0	0	0	0	0	0	0	0	0	0	0	0.000990315	0	0	0	0	0	0	0	0	0	0	0	0	0	0	0		0.000974459	0	0		0	0	0.0038133	0.00114739	0	0	0	0	0	0	0	0
	Pedomicrobium	0.000131724	0	0	0	0	0	0	0	0	0	0	0	0	0	0	0	0.0050597	0	0	0	0	0	0	0	0	0	0	0		0	0	0		0	0	0	0	0	0	0	0	0	0	0	0
	SN8	0.000131724	0	0	0	0	0	0	0	0	0	0	0	0	0	0	0	0.0050597	0	0	0	0	0	0	0	0	0	0	0		0	0	0		0	0	0	0	0	0	0	0	0	0	0	0
	Candidatus_Nasuia	9.87928e-05	0	0	0	0	0	0	0	0	0	0	0	0	0	0	0	0	0	0	0	0	0	0	0	0	0	0	0		0	0	0		0	0	0	0	0	0	0.00287343	0	0	0	0	0
	Polaromonas	9.87928e-05	0	0	0	0	0	0	0	0	0	0	0	0	0	0	0	0	0	0	0	0.00568263	0	0	0	0	0	0	0		0	0	0		0.0110791	0	0	0	0	0	0	0	0	0	0	0
	Perlucidibaca	6.58619e-05	0	0	0	0	0	0	0	0	0	0	0	0	0	0	0	0	0	0	0	0	0	0	0	0	0	0	0		0	0.0010942	0.00108219		0	0	0	0	0	0	0	0	0	0	0	0
	Sphingopyxis	6.58619e-05	0	0	0	0	0	0	0	0	0	0	0	0.000990315	0	0	0	0	0	0	0	0	0	0	0	0	0	0	0		0	0	0.00108219		0	0	0	0	0	0	0	0	0	0	0	0
Spirochaetes	M2PT2-76_termite_group	0.0140286	0	0	0	0	0	0	0	0	0	0.00199944	0	0	0	0	0	0.00126493	0	0	0	1.19051	0	0	0	0.00116678	0.00103936	0	0		0	0	0		0	0	0	0	0.00115375	0	0	0	0.00347102	0	0.0013841	0
	Treponema_2	0.00454447	0	0	0	0	0	0	0	0.00104817	0	0	0	0	0	0	0	0	0	0	0	0	0	0	0	0	0	0	0		0	0	0		0	0	0.0038133	0.111297	0	0.0444723	0	0	0	0	0	0
Synergistetes	Synergistes	0.00381999	0	0.000953471	0	0	0.0009716	0.00150864	0	0	0	0	0	0	0	0	0	0	0	0	0	0	0	0	0	0	0	0	0		0	0	0		0	0.00269469	0.419463	0	0	0.00114032	0	0	0	0	0	0
Tenericutes	Spiroplasma	0.123458	0	0	0	0	0.0029148	0.00301727	0.00134916	0.00314452	0.00121038	0.00199944	0.00313844	0	0.259361	0	0.00245872	0.00126493	0.000850506	0.00165815	0.00203182	10.027	0.00103884	0	0.00405622	0	0.00623616	0.00247746	0		0.00292338	0.0010942	0		0	0	0.0152532	0.00114739	0	0.00114032	0.00191562	0	0	0	0.0027682	0.00121017
	Candidatus_Lumbricincola	0.00069155	0	0	0	0	0	0	0	0	0	0	0	0	0	0	0	0	0.000850506	0.00165815	0	0.00568263	0.00207768	0.00224992	0.00405622	0.00350034	0	0	0.00227392		0	0	0		0	0	0	0	0.00461499	0	0	0	0	0	0.00553641	0
Thermotogae	Fervidobacterium	0.0013831	0	0	0	0.00231102	0	0	0	0	0.0496254	0	0	0	0	0	0	0	0	0	0	0	0	0	0	0	0	0	0		0	0	0		0	0	0	0	0	0	0	0	0	0	0	0
Unclassified	Uncultured	1.68	0.355459	0.481503	1.49571	1.47674	0.0320628	0.706042	2.37183	0.230598	0.567666	0.209941	2.59706	0.0475351	0.368411	2.27897	0.174569	16.4542	0.307033	0.409564	2.04401	4.37562	0.491372	0.029249	0.774738	0.228689	0.541507	0.611931	32.9377		0.137399	0.443151	0.163411		11.8768	0.0848828	4.0421	0.499117	5.07995	0.532528	0.274891	0.04629	3.97431	0.104771	0.607621	0.505851
	Mangifera_indica_(mango)	0.155105	0.012557	0.00762777	0	0.0115551	0.0136024	1.14204	0.441176	0.0167708	0.0157349	0.189947	2.23927	0.0980412	0.00589458	0.00274574	0.00860553	0.00126493	0.0995093	0.00994893	0.00609545	0.00284131	0.0103884	0.00674976	0.00608433	0.0140014	0.00727552	0.00495491	1.6304		0.0116935	0.0043768	0.00541096		0	0.0107788	3.25275	0.0309796	0.00346125	0.0102628	0.0134093	0.0126245	0.00347102	0.00821735	0.105192	0.0121017
	uncultured_planctomycete	0.017157	0.000965922	0	0	0	0	0	0	0	0	0	0	0	0	0	0	0.655232	0	0.00165815	0	0	0	0	0	0	0	0	0		0	0	0		0	0	0	0	0	0.00114032	0	0	0	0	0	0
	metagenome	0.010505	0.000965922	0.000953471	0	0.00462203	0	0	0	0	0.00121038	0	0	0.00297094	0	0	0	0.379478	0.000850506	0.00165815	0	0	0	0	0	0	0.00103936	0	0		0.00194892	0	0.00216439		0	0.00134735	0	0	0.00115375	0	0	0.00105204	0	0	0	0.00121017
	Candidatus_Alysiosphaera	0.00381999	0	0	0	0	0.0301196	0.00150864	0	0	0	0	0.00156922	0.000990315	0	0	0	0	0	0	0	0	0.00103884	0	0	0	0	0	0		0.0760078	0	0		0	0	0	0.00114739	0	0	0.000957809	0	0	0.00102717	0	0
	metagenome	0.00217344	0	0	0	0	0	0	0	0	0.0798848	0	0	0	0	0	0	0	0	0	0	0	0	0	0	0	0	0	0		0	0	0		0	0	0	0	0	0	0	0	0	0	0	0
	metagenome	0.00190999	0	0	0	0	0	0	0	0	0	0	0	0	0	0	0	0.0721008	0	0	0	0	0	0	0	0	0	0	0		0	0	0		0	0	0	0	0	0	0	0	0	0.00102717	0	0
	metagenome	0.00144896	0	0	0	0	0	0	0	0	0	0	0	0	0	0	0	0	0	0.00165815	0	0	0	0	0	0	0	0	0		0	0	0		0	0	0.156345	0	0	0	0.000957809	0.00105204	0	0	0	0
	metagenome	0.000658619	0	0	0	0	0	0	0	0	0	0	0	0	0	0	0	0.0252985	0	0	0	0	0	0	0	0	0	0	0		0	0	0		0	0	0	0	0	0	0	0	0	0	0	0
Verrucomicrobia	Chthoniobacter	0.0498574	0	0	0	0	0	0.179528	0	0	0.00121038	0	0	0	0.00147364	0	0.00122936	1.64061	0.00170101	0	0	0.00284131	0	0	0	0	0	0	0		0	0	0		0	0	0.0038133	0	0.104991	0	0	0	0	0	0	0
	Luteolibacter	0.0178815	0	0	0	0	0	0	0	0	0	0	0	0	0	0	0	0.681795	0	0	0.00203182	0	0.00103884	0	0	0	0	0	0		0	0	0		0	0	0	0	0.00115375	0	0	0	0	0	0	0.00121017
	LD29	0.00408344	0	0	0	0	0.0009716	0	0	0	0	0	0	0	0	0	0	0	0.0476284	0	0	0.0483023	0.0519421	0	0	0	0	0	0		0	0	0		0	0	0	0	0	0	0	0	0	0	0	0
	Candidatus_Udaeobacter	0.00302965	0	0	0	0	0	0	0	0	0	0	0	0	0	0	0	0	0	0	0	0	0.00103884	0	0	0.106177	0	0	0		0	0	0		0	0	0	0	0	0	0	0	0	0	0	0
	Opitutus	0.00174534	0	0	0	0	0	0	0	0	0	0	0	0	0	0	0	0.0670411	0	0	0	0	0	0	0	0	0	0	0		0	0	0		0	0	0	0	0	0	0	0	0	0	0	0
